# Supplementary material for: Molecular Regulation of Phenylpropanoid and Flavonoid Biosynthesis Pathways Based on Transcriptomic and Metabolomic Analyses in Oat Seedlings Under Sodium Selenite Treatment
Source: Biology (Basel). 2025 Aug 26;14(9):1131. doi: 10.3390/biology14091131 (PMC12467305; doi:10.3390/biology14091131)
Supplement: Supplementary file 1 [file biology-14-01131-s001.zip]

Archive with 2 entries (2 files):
- Figure.pdf
- Tables.xlsx
