# Supplementary material for: Molecular Regulation of Phenylpropanoid and Flavonoid Biosynthesis Pathways Based on Transcriptomic and Metabolomic Analyses in Oat Seedlings Under Sodium Selenite Treatment
Source: Biology (Basel). 2025 Aug 26;14(9):1131. doi: 10.3390/biology14091131 (PMC12467305; doi:10.3390/biology14091131)
Supplement: Supplementary file 1 [file biology-14-01131-s001.zip › Tables.xlsx]

## Sheet: Table S1
Table S1 Annotated to all metabolites in oat seedlings under Na2SeO3 treatments
Name	Class	CK-1	CK-2	CK-3	CK-4	T0.02-1	T0.02-2	T0.02-3	T0.02-4	T0.1-1	T0.1-2	T0.1-3	T0.1-4
1-Methylhistidine	Amino acids and derivatives	134804	144652	137070	154497	122688	159799	121932	131012	168883	141618	91640.2	146166
1-Methylpiperidine-2-carboxylic acid	Amino acids and derivatives	250285	107920	106783	227948	99962.4	84815.1	141624	112082	536206	458177	670606	348753
2,6-Diaminooimelic acid	Amino acids and derivatives	37114.4	71948.6	70432.7	65898.3	130252	102991	87846	62098.6	468775	459671	452110	417263
2-Aminoisobutyric acid	Amino acids and derivatives	2.24532e+07	2.22551e+07	2.34192e+07	2.17283e+07	2.29339e+07	2.48298e+07	2.41186e+07	2.37544e+07	2.35213e+07	2.20606e+07	2.23197e+07	2.37203e+07
3-Aminoisobutyric acid	Amino acids and derivatives	5.81553e+06	5.98594e+06	6.29058e+06	5.71567e+06	7.73206e+06	8.33759e+06	7.97588e+06	7.77497e+06	1.45534e+07	1.25383e+07	1.40397e+07	1.40908e+07
3-methoxytyramine (3-MT)	Amino acids and derivatives	152615	138987	131857	156519	173680	187187	172320	165004	686736	734606	666887	719190
3-Methylcrotonyl-L-glycine	Amino acids and derivatives	4545.08	9848.53	9089.6	8332.32	0	5301.82	7572.58	3786.41	8330.4	5301.54	7573.94	8330.4
3-Methylhistidine	Amino acids and derivatives	63619.2	67404.5	68915.1	83305.8	74210.3	82546.7	71186.3	51870.7	109808	106058	64746.5	71184.6
4-Hydroxy-L-glutamic acid	Amino acids and derivatives	5105.42	10941.4	11668.2	11671.3	5835.27	5105.7	6566.03	8022.35	26617.5	31359.5	16045.1	18235.9
4-Methyl-2-oxovaleric acid	Amino acids and derivatives	110950	224543	131776	121928	84069.3	121926	235920	122683	211309	93910.2	99214	146553
5-Aminovaleric acid	Amino acids and derivatives	217354	222647	169624	204478	214320	234753	183249	201444	589224	654669	670210	519136
5-Hydroxy-L-tryptophan	Amino acids and derivatives	44317.2	54796.5	65077.3	32565	73664	58025.7	62782.8	65848.4	108723	120596	100629	142476
5-Oxo-L-Proline	Amino acids and derivatives	163374	168479	190355	140034	208588	223167	231925	226822	1.58775e+06	1.54107e+06	1.56954e+06	1.61694e+06
Alanine	Amino acids and derivatives	6.48508e+06	6.69959e+06	6.66364e+06	6.71499e+06	8.2521e+06	8.47856e+06	8.23819e+06	8.35634e+06	1.38706e+07	1.27368e+07	1.26609e+07	1.36126e+07
Alpha-N-Phenylacetyl-L-glutamine	Amino acids and derivatives	2272.68	3029.95	3788.33	3030.78	4543.43	0	2272.68	0	2273.76	2272.12	4544.52	3788.05
Anserine	Amino acids and derivatives	497838	487879	482160	490852	527494	510435	426252	466941	589478	601891	592312	570889
Arginine	Amino acids and derivatives	4.44251e+06	4.4166e+06	3.05018e+06	4.48334e+06	4.8907e+06	5.35605e+06	4.85901e+06	4.8539e+06	2.0647e+07	1.89213e+07	1.82574e+07	1.83217e+07
Asparagine	Amino acids and derivatives	7.09647e+06	7.04195e+06	8.04513e+06	6.78389e+06	5.43887e+06	9.94191e+06	5.59285e+06	5.49905e+06	1.85713e+07	1.69105e+07	1.62678e+07	1.75662e+07
Beta-alanine	Amino acids and derivatives	382007	227243	242874	155671	403371	431238	322999	311747	304299	240888	234369	305612
Betaine aldehyde	Amino acids and derivatives	20449.1	24234.7	34074.8	28020.1	26504.1	32566.7	28781.2	24609.4	26507.2	35592.1	29535.7	36345.3
CEL	Amino acids and derivatives	36355.2	40137.1	40894.7	47713.6	41650.9	45435.9	58315.5	46951.9	74220.2	54526.3	63613.8	46956.8
Citrulline	Amino acids and derivatives	534669	488490	496809	472943	477145	518789	407834	494167	449111	424483	452123	407830
CML	Amino acids and derivatives	529380	587635	477909	508928	416536	416509	406733	424865	4.63119e+06	4.47253e+06	4.32954e+06	4.43682e+06
Creatine	Amino acids and derivatives	92765.5	59062.8	37870.8	84056.9	86317.3	37869.4	31427	124956	75345.2	78380.9	17418.9	83304.9
Cyclo(Phe-Glu)	Amino acids and derivatives	104513	74219.9	73458.8	89363.7	90122	81041.1	52255.1	85579.8	115120	105270	129507	116629
Cyclo(Pro-Pro)	Amino acids and derivatives	8333.43	4544.8	16661.6	6817.2	8331.51	13632.8	8331.21	7574.77	6817.75	7573.69	7575.05	7573.66
Cyclo(Ser-Pro)	Amino acids and derivatives	16662.2	17421.4	8330.4	21963.4	32566.5	12874.9	16662.4	22724.5	22721	19690.8	18933.8	18935.9
Cyclo(Tyr-Leu)	Amino acids and derivatives	4543.43	3786.69	5302.63	2273.76	4546.72	4544.8	8333.96	3030.5	3031.87	5303.46	5301.26	4545.35
Cyclo(Val-Ala)	Amino acids and derivatives	58421.7	77275.2	53480.8	76337.5	79246.6	72469.1	56523.2	56468.1	29699.8	51460.2	35051.4	44999
Cycloleucine	Amino acids and derivatives	1.08453e+07	1.09242e+07	1.08428e+07	1.09195e+07	1.31076e+07	1.28883e+07	1.32824e+07	1.3301e+07	2.79471e+07	2.68274e+07	2.73554e+07	2.82608e+07
Cysteine	Amino acids and derivatives	6815.28	5301.82	5300.98	3786.69	3787.53	3786.41	4544.8	3029.14	3788.05	5301.54	5303.18	3788.33
Dimethylglycine	Amino acids and derivatives	2.24523e+07	2.2719e+07	2.33107e+07	2.20289e+07	2.31075e+07	2.44495e+07	2.38292e+07	2.37988e+07	2.34707e+07	2.18276e+07	2.25122e+07	2.31956e+07
GALA	Amino acids and derivatives	70183.1	34723	39364.4	74958.1	44690.1	57142.9	55875.7	37985	66626.5	71856.3	73247.8	72559.7
gamma-L-Glutamyl-L-phenylalanine	Amino acids and derivatives	465017	348840	317600	393816	326508	309693	335457	300552	1.45776e+06	1.62375e+06	1.51969e+06	1.50889e+06
gamma-L-Glutamyl-L-valine	Amino acids and derivatives	68902.5	50698	66179.6	74199.7	88545.4	105131	96069.8	93149	308994	306745	294602	309737
Glutamate	Amino acids and derivatives	1.85221e+07	2.06666e+07	1.92857e+07	1.97694e+07	1.83456e+07	1.09217e+07	1.7524e+07	1.77719e+07	9.86203e+06	5.27772e+06	9.15882e+06	9.08207e+06
Glutamine	Amino acids and derivatives	2.42834e+07	2.41167e+07	2.46707e+07	2.45144e+07	4.00896e+07	4.09426e+07	4.0975e+07	4.26455e+07	7.41727e+07	6.8716e+07	6.92985e+07	7.1209e+07
Glutathione disulfide	Amino acids and derivatives	16663.8	15147.3	21961.8	21206.1	36353	40142.1	59831.5	56041.2	146163	110571	122686	96940.7
Glycine	Amino acids and derivatives	130760	119123	157625	140108	108301	138569	108644	114462	79364.1	81673.7	80837.1	76487
Glycyl-L-leucine	Amino acids and derivatives	1.12763e+06	841026	1.00249e+06	841193	915407	1.01603e+06	996658	953203	1.52623e+06	1.55946e+06	1.43436e+06	1.41351e+06
Glycylproline	Amino acids and derivatives	225569	195979	201960	219188	161337	165900	165644	127529	215656	185460	222775	193193
Guanidinoacetate	Amino acids and derivatives	111588	64911.6	61997.5	63441.9	55063.3	72931.8	54703.1	49597.8	397492	123619	118875	230475
Hexanoyl-L-glycine	Amino acids and derivatives	3646.12	5835.73	2188.22	0	3647.51	4377.54	2188.77	3646.96	3647.51	2189.81	1459.78	2188.77
Histamine	Amino acids and derivatives	626795	485094	558998	542488	549162	631275	565427	570494	974192	875005	932727	976315
Histidine	Amino acids and derivatives	1.72844e+06	1.78733e+06	1.79344e+06	1.59698e+06	1.98724e+06	1.52111e+06	1.67848e+06	1.70803e+06	2.00136e+07	1.70781e+07	1.68097e+07	1.43046e+07
Hydroxykynurenine	Amino acids and derivatives	530142	1.06559e+06	481665	769443	1.35379e+06	588467	571039	1.04968e+06	293459	424841	190093	332472
Kynurenic acid	Amino acids and derivatives	125325	90922.2	128528	117206	118506	125502	150706	122246	297573	288582	240710	294356
L-Alanyl-L-leucine	Amino acids and derivatives	1.30258e+06	1.01442e+06	1.11406e+06	1.01559e+06	973919	956127	1.01902e+06	968609	1.09248e+06	1.25909e+06	1.12879e+06	1.16366e+06
L-Alanyl-L-Phenylalanine	Amino acids and derivatives	454750	365880	436218	316686	408932	440771	387356	382457	451523	453640	500577	443382
L-Aspartic Acid	Amino acids and derivatives	3.68629e+06	3.17986e+06	3.81951e+06	3.66866e+06	3.13189e+06	3.52722e+06	3.63039e+06	3.62931e+06	3.58514e+06	3.49864e+06	3.42106e+06	3.45864e+06
L-Aspartyl-L-Phenylalanine	Amino acids and derivatives	116580	93151.9	97134.8	79674	103756	89908.8	85575.7	103758	81038.7	93910.8	87853.3	94666.8
L-Cyclopentylglycine	Amino acids and derivatives	214340	229472	215454	307484	660758	380556	617246	304060	2.25957e+06	2.1595e+06	2.27881e+06	2.21295e+06
L-Cystathionine	Amino acids and derivatives	0	2272.68	7572.02	1515.93	2273.76	6817.2	6817.47	5301.26	0	3786.41	6059.37	3786.97
L-Dihydroorotic acid	Amino acids and derivatives	143681	136350	115968	115191	61267.8	92632.2	96271.4	83893.2	417900	421554	394562	421547
Leucine	Amino acids and derivatives	0	0	0	0	0	0	0	0	2.69648e+08	2.69689e+08	245903816	2.61589e+08
L-Glycyl-L-isoleucine	Amino acids and derivatives	1.46327e+06	1.34867e+06	1.41835e+06	1.24087e+06	885480	1.03749e+06	915299	939927	1.03975e+06	941304	972085	940174
L-Glycyl-L-phenylalanine	Amino acids and derivatives	775549	647495	621746	1.01554e+06	716451	771747	1.00651e+06	724783	1.133e+06	1.1599e+06	1.10878e+06	1.04631e+06
L-Homocitrulline	Amino acids and derivatives	40140.8	20446.9	34075.9	29536.6	18933.5	40893.6	24232.8	26506.6	107549	81027.7	73458.5	64370.8
L-Homocysteic acid	Amino acids and derivatives	27306.1	29376.9	27982.9	43882.6	52962.6	22379.2	34188.8	29180	22596.7	21851.9	21168.6	29703.9
L-Isoleucyl-L-Aspartate	Amino acids and derivatives	390938	294604	335555	327879	313438	326194	291087	299065	373513	416826	390374	386912
L-Kynurenine	Amino acids and derivatives	18934.6	16663.5	11362.3	14394.3	24994.3	31051.9	24237.5	14391.1	34081.3	28779.1	34081	33324.3
L-Leucyl-L-Leucine	Amino acids and derivatives	1.67996e+06	1.34762e+06	1.28348e+06	1.28784e+06	911891	952306	855264	876061	1.06194e+06	1.09038e+06	1.00871e+06	1.08583e+06
L-Leucyl-L-phenylalanine	Amino acids and derivatives	1.11458e+06	1.03225e+06	957779	1.04335e+06	781976	732598	644621	670900	1.03454e+06	1.14908e+06	1.12832e+06	1.03875e+06
L-Lysine-Butanoic Acid	Amino acids and derivatives	1.33754e+06	1.386e+06	1.50419e+06	1.51023e+06	856541	749746	721708	817956	482396	384730	500590	511938
L-Methionine methyl ester	Amino acids and derivatives	50358.6	37488.1	45057.6	68538.4	37861.5	42407.7	65505.7	58694	30672	28780.1	40137	35597
L-Methionine sulfoxide	Amino acids and derivatives	90088.8	71968	85722.4	79470.1	87305.6	89187.3	105143	97742.9	166980	160166	196123	163717
L-Norleucine	Amino acids and derivatives	72325.6	127994	59828.2	71183.1	88223.7	98825.8	118902	104500	98459.1	95417.8	112081	123450
L-Ornithine	Amino acids and derivatives	2.07015e+06	1.88494e+06	1.79254e+06	1.83272e+06	1.32378e+06	1.36393e+06	1.37912e+06	1.18596e+06	4.60204e+06	4.63412e+06	4.77154e+06	4.65424e+06
L-Phenylalanyl-L-phenylalanine	Amino acids and derivatives	7574.75	13630.8	10605.5	12118.5	10602.5	12876	10603.9	10604.2	31809.3	33320.2	46200.1	35597.6
L-Prolyl-L-Leucine	Amino acids and derivatives	930157	764390	777684	755498	820787	825735	718243	786873	1.57633e+06	1.40302e+06	1.38949e+06	1.41444e+06
L-Prolyl-L-Phenylalanine	Amino acids and derivatives	371089	294389	382457	325666	281725	334739	287000	318624	441531	495308	500602	465762
L-Seryl-L-Isoleucine	Amino acids and derivatives	890625	656594	802794	651307	745213	848972	780050	742936	586184	614960	613438	571790
L-Theanine	Amino acids and derivatives	245389	52260.4	53769.4	52260.6	68154.5	44676.4	69670.4	71186.3	224164	243847	251422	221130
L-threo-3-Methylaspartate	Amino acids and derivatives	4.44695e+06	5.17082e+06	4.96835e+06	3.97539e+06	3.35345e+06	3.5473e+06	3.18661e+06	4.32766e+06	2.50841e+06	1.70113e+06	2.48175e+06	1.76168e+06
L-Thyronine	Amino acids and derivatives	33140	27968.7	11872.2	32362.8	34381.8	36913.6	41456.5	26501.3	38662	32322.5	24674	21056.1
L-Tryptophan	Amino acids and derivatives	557907	719841	602426	622838	1.00573e+06	1.04876e+06	1.09031e+06	1.09692e+06	9.72134e+06	9.5304e+06	9.35591e+06	9.56809e+06
L-Valyl-L-Leucine	Amino acids and derivatives	2.62204e+06	2.05607e+06	2.4568e+06	1.82421e+06	2.0332e+06	2.17402e+06	2.07205e+06	2.12573e+06	3.09537e+06	2.87018e+06	2.95762e+06	2.84265e+06
L-Valyl-L-Phenylalanine	Amino acids and derivatives	581324	458861	476848	417407	406510	435709	410484	387901	537002	525878	501454	489220
Lysine	Amino acids and derivatives	2.29057e+07	2.37015e+07	2.37818e+07	2.87568e+07	28450148	4.32112e+07	4.3248e+07	4.44458e+07	7.07095e+07	3.53742e+07	6.49132e+07	3.66117e+07
Methionine	Amino acids and derivatives	1.00201e+07	9.7893e+06	8.88723e+06	8.04299e+06	1.05356e+07	1.0146e+07	9.96935e+06	1.0485e+07	2.02135e+07	1.84303e+07	2.01692e+07	1.94048e+07
Methylcysteine	Amino acids and derivatives	648275	404394	508503	347983	344945	355172	374873	292310	1.22141e+06	1.03519e+06	1.12148e+06	1.18019e+06
N,N-Dimethylglycine	Amino acids and derivatives	1.3738e+06	1.35644e+06	1.39317e+06	1.34507e+06	1.76541e+06	1.84074e+06	1.76837e+06	1.78586e+06	3.3647e+06	2.84081e+06	2.9582e+06	3.09669e+06
N-Acetylglutamine	Amino acids and derivatives	72333.7	95421.7	124576	150712	68150.6	138581	77992.9	94663	325648	341906	577812	278686
N-Acetyl-L-Arginine	Amino acids and derivatives	431692	469519	573295	808049	504368	464988	568757	443794	366554	356681	306711	359723
N-Acetyl-L-Aspartic Acid	Amino acids and derivatives	9482.41	15319.7	16047.6	15314.6	16048.2	11672.2	18961.1	16779.2	64182.3	93354.3	34278.1	24795.6
N-Acetyl-L-glutamic acid	Amino acids and derivatives	1.58995e+06	1.49054e+06	1.53365e+06	1.41563e+06	1.67443e+06	1.93008e+06	1.87037e+06	1.72641e+06	880102	849744	870834	902220
N-Acetyl-L-Glutamine	Amino acids and derivatives	2.20627e+07	17365975	1.82678e+07	1.61118e+07	1.48772e+07	1.692e+07	1.57238e+07	1.64049e+07	1.50827e+07	1.39745e+07	1.44154e+07	1.4628e+07
N-Acetyl-L-leucine	Amino acids and derivatives	42413.5	32566	36348	38623.1	53773.5	71193.8	66651.8	46578	137361	162826	162836	249166
N-Acetyl-L-methionine	Amino acids and derivatives	6564.72	2188.77	7295.51	2918.24	16046	9116.36	3647.51	3647.51	27714.6	25162.5	7657.34	30632.9
N-Acetyl-L-phenylalanine	Amino acids and derivatives	140034	112316	78035.3	113049	102837	109405	95548.7	81687.6	329662	307773	350799	313619
N-Acetyl-L-threonine	Amino acids and derivatives	218052	216967	250156	215154	230467	214410	279330	241402	921867	896338	835442	932055
N-Acetyl-L-Tryptophan	Amino acids and derivatives	274954	292461	263272	232661	324558	428852	370500	384357	965641	870078	972194	1.01741e+06
N-acetylserine	Amino acids and derivatives	544786	600257	538982	555764	598807	508360	549561	520386	1.2027e+06	636168	1.1024e+06	1.19869e+06
N-alpha-Acetyl-L-ornithine	Amino acids and derivatives	234803	282340	265626	261014	275021	339586	295498	526965	795264	805410	841357	1.20873e+06
Na-Methyl-L-ornithine monohydrochloride	Amino acids and derivatives	105737	176474	135333	1.50552e+06	120416	24996.7	0	400638	308605	259014	29541	54523.9
NG,NG-Dimethyl-L-arginine (ADMA)	Amino acids and derivatives	240080	237801	158254	212816	195397	126918	116701	123628	283503	192261	380169	217517
N-Hydroxy-L-isoleucine	Amino acids and derivatives	4.59673e+06	5.11831e+06	4.61265e+06	5.02295e+06	3.21508e+06	3.42394e+06	3.09532e+06	3.20629e+06	1.6404e+06	1.55614e+06	2.23482e+06	1.68032e+06
Nicotianamine	Amino acids and derivatives	527880	424090	477884	391526	388532	448367	432416	462734	335505	357481	306736	337792
Nicotinic acid adenine dinucleotide (NAAD)	Amino acids and derivatives	12874.9	18176.5	18935.1	22721.3	12116.5	18937	25751.8	25751	47714.7	40895.8	37866.1	35591
N-Methylglycine	Amino acids and derivatives	440148	514196	520710	549934	692872	715154	737731	670990	1.20632e+06	999130	1.08892e+06	964940
N-Monomethyl-L-arginine	Amino acids and derivatives	106788	140102	109820	123819	146923	107540	78762.3	106027	364260	402160	418060	316557
O-Phospho-L-serine	Amino acids and derivatives	64913.4	82422.2	33549.4	31360.1	40845.1	28806.4	47410.1	23340.3	88972.2	119607	43753.6	139306
O-Phosphotyrosine	Amino acids and derivatives	56943	98462.9	67089.9	93910.1	90215.7	105810	121797	107939	89705.2	100647	56814.3	88844.8
Ornithine	Amino acids and derivatives	1.03841e+06	990086	804959	805239	591617	678225	753170	507762	2.15224e+06	2.10491e+06	1.9473e+06	2.14237e+06
Oxiglutatione	Amino acids and derivatives	114501	130553	54699.7	188901	382177	613739	565969	397128	1.84596e+06	1.83209e+06	1.08112e+06	2.10301e+06
Phenylacetylglutamine	Amino acids and derivatives	40114.2	35739.1	13859.1	19693.3	48140.5	43764.1	32094.7	29903.9	13128.1	19692.4	11670.9	18231.3
Phenylalanine	Amino acids and derivatives	6.1952e+07	6.07242e+07	6.21817e+07	6.21613e+07	7.02852e+07	7.06501e+07	7.16575e+07	7.21184e+07	1.01024e+08	9.8455e+07	9.58547e+07	9.59116e+07
Pipecolic acid	Amino acids and derivatives	1.38638e+07	1.36049e+07	1.45692e+07	1.28992e+07	1.86098e+07	2.11283e+07	1.8222e+07	1.76326e+07	7.71641e+07	7.4745e+07	7.36748e+07	7.22142e+07
Proline	Amino acids and derivatives	1.41929e+07	1.46731e+07	1.50346e+07	1.45066e+07	28163369	2.95963e+07	2.84249e+07	2.82989e+07	7.80446e+07	7.45743e+07	7.48838e+07	7.76372e+07
Pyroglutamic acid	Amino acids and derivatives	219532	201294	193278	164099	227535	253079	258916	230466	1.62493e+06	1.72194e+06	1.64172e+06	1.86127e+06
S-Adenosylhomocysteine	Amino acids and derivatives	40139.9	44681.7	38625.6	66641.5	52258.9	78762.8	47712.7	45441.2	74212.2	82549.2	74981.9	57555
Sarcosine	Amino acids and derivatives	2.36289e+06	2.59754e+06	2.43243e+06	2.38554e+06	3.12425e+06	3.15817e+06	2.92327e+06	3.0379e+06	5.2942e+06	4.90965e+06	4.83291e+06	5.00361e+06
Serine	Amino acids and derivatives	1.15985e+06	1.09242e+06	1.22912e+06	1.18634e+06	1.57145e+06	1.45862e+06	1.61159e+06	1.51877e+06	3.07251e+06	2.61013e+06	2.75061e+06	2.65118e+06
Serotonin (5-HT)	Amino acids and derivatives	142382	188576	145412	180241	443060	487745	441497	405944	859555	782378	720259	717980
S-Methyl-L-cysteine	Amino acids and derivatives	198790	159797	215451	134807	111319	93907.8	96182	86329.5	292725	354405	308978	319591
Spermidine	Amino acids and derivatives	46192.1	59064.9	55283.2	75726.3	108302	79525.4	69675.7	66268	87093.3	83309.5	203343	134427
Threonine	Amino acids and derivatives	2.94009e+06	3.011e+06	2.91334e+06	2.93308e+06	3.43095e+06	3.68352e+06	3.32467e+06	3.21323e+06	8.80869e+06	8.72543e+06	8.3842e+06	8.87191e+06
Tryptophan	Amino acids and derivatives	1.73932e+07	1.90193e+07	1.82275e+07	1.79018e+07	3.1433e+07	3.19886e+07	3.19509e+07	3.28357e+07	1.0761e+08	1.06324e+08	1.04911e+08	1.05616e+08
Tyramine	Amino acids and derivatives	382460	349137	350638	241595	651317	851960	701289	701653	1.50482e+06	1.35067e+06	1.3208e+06	1.1845e+06
Tyrosine	Amino acids and derivatives	4.42387e+07	4.35295e+07	4.41649e+07	4.2923e+07	4.33011e+07	4.89221e+07	4.45421e+07	4.50452e+07	1.6122e+08	1.59417e+08	1.54865e+08	1.54076e+08
Ureidopropionic acid	Amino acids and derivatives	277579	205608	203702	195395	287018	216963	336251	218483	183283	341544	321102	324141
Valine	Amino acids and derivatives	4.58548e+07	4.67848e+07	4.74318e+07	4.59722e+07	5.51498e+07	5.80779e+07	5.56868e+07	5.54189e+07	1.50084e+08	1.45551e+08	149888180	1.47432e+08
(7Z)-Hexadecenoic acid	Lipids	387282	281525	307775	336232	409885	416442	458746	372697	308492	406958	367951	374880
10-Heptadecenoic Acid	Lipids	3.45812e+07	3.34719e+07	3.41298e+07	4.05536e+07	3.45718e+07	4.23038e+07	5.1767e+07	4.59695e+07	3.18414e+07	3.1065e+07	2.98654e+07	2.86328e+07
12,13-Epoxy-9-Octadecenoic Acid	Lipids	3.50181e+06	2.64737e+06	3.05361e+06	2.93255e+06	2.9814e+06	3.73439e+06	3.40661e+06	3.59713e+06	7.50442e+06	7.21176e+06	7.67307e+06	7.38369e+06
12-Hydroxydodecanoic acid	Lipids	24067.5	32451.9	17501.7	25889.8	27346.2	31351.2	20784.2	31723.6	146955	166284	138932	180868
12-Oxo-phytodienoic acid	Lipids	41572.7	43758	67028.8	75854.8	70530.3	104167	105237	70549.8	158099	158875	146330	151701
13-Hydroxy-6,9,11-octadecatrienoic acid	Lipids	456993	299748	681154	423727	428122	722746	1.57977e+06	405504	482904	1.25519e+06	493751	966677
13-KODE; (9Z,11E)-13-Oxooctadeca-9,11-dienoic acid	Lipids	1.0714e+06	1.10641e+06	1.17861e+06	1.47872e+06	1.82117e+06	2.22486e+06	2.1297e+06	2.01956e+06	3.50743e+06	3.48737e+06	3.37395e+06	5.0766e+06
13S-Hydroperoxy-9Z,11E-octadecadienoic acid	Lipids	1.4615e+07	1.24948e+07	1.44465e+07	1.35141e+07	1.06859e+07	1.24282e+07	1.01225e+07	9.11607e+06	1.02151e+07	9.90641e+06	9.79243e+06	1.02634e+07
13S-Hydroxy-9Z,11E,15Z-octadecatrienoic acid	Lipids	2.04208e+06	1.95095e+06	1.91301e+06	2.07781e+06	2.46436e+06	2.87938e+06	2.34115e+06	2.49939e+06	3.91401e+06	3.74912e+06	4.08059e+06	4.22056e+06
13S-hydroxyoctadecadienoic acid	Lipids	2.9136e+06	2.27834e+06	2.55475e+06	2.45997e+06	2.61822e+06	3.04558e+06	2.96096e+06	3.06528e+06	6.37329e+06	6.19777e+06	5.7809e+06	6.04263e+06
1-Eicosanol	Lipids	6.89e+07	7.00208e+07	6.49364e+07	8.37837e+07	2.66941e+07	3.636e+07	4.74032e+07	3.13705e+07	4.843e+07	4.54474e+07	4.20273e+07	3.85099e+07
1-O-Feruloyl-3-O-caffeoylglycerol	Lipids	930339	1.51193e+06	1.04868e+06	809864	1.31935e+06	899813	567001	1.09767e+06	913439	460249	844204	333310
1-Oleoyl-Sn-Glycerol	Lipids	43596.3	60398.9	52784.5	68135.9	64909.6	46802.3	51599.3	55222.1	71710.2	57835.6	53352.7	47359.9
1-Stearidonoyl-Glycerol	Lipids	450626	435466	452136	567259	526340	667207	574063	633141	788002	766416	396085	679329
2-alpha-Linolenoyl-glycerol	Lipids	7.15753e+06	7.97568e+06	7.45934e+06	8.34207e+06	9.91122e+06	1.14785e+07	1.57121e+07	1.15131e+07	7.24655e+06	6.70384e+06	5.74084e+06	5.57333e+06
3-Hydroxyoctadecanoic Acid	Lipids	7.5769e+06	8.94127e+06	8.94057e+06	1.12201e+07	4.02258e+06	5.7085e+06	8.93434e+06	4.72324e+06	5.1135e+06	7.17877e+06	6.78421e+06	6.05126e+06
3-phosphoglycerate	Lipids	51784.3	135287	153879	94816.6	316890	334738	191807	293931	168477	182319	165562	172850
4-Hydroxysphinganine	Lipids	91261	66648.5	81791.7	60584.4	59075.3	93906.5	62102.8	66647.6	102236	147678	119657	100723
7S,8S-DiHODE; (9Z,12Z)-(7S,8S)-Dihydroxyoctadeca-9,12-dienoic acid	Lipids	4.05857e+06	3.14288e+06	4.03067e+06	3.25401e+06	3.09463e+06	3.64295e+06	3.4874e+06	2.88813e+06	2.88045e+06	2.81791e+06	2.65324e+06	2.98109e+06
9(10)-EpOME;(9R,10S)-(12Z)-9,10-Epoxyoctadecenoic acid	Lipids	10937247	8.60861e+06	9.83367e+06	9.07707e+06	6.95376e+06	8.26273e+06	7.64664e+06	8.29552e+06	1.30292e+07	1.32051e+07	1.27693e+07	1.33473e+07
9,10,13-Trihydroxy-11-Octadecenoic Acid	Lipids	4.10024e+07	3.3416e+07	3.80337e+07	3.27097e+07	3.14428e+07	3.42274e+07	3.25618e+07	3.17437e+07	2.03786e+07	2.07947e+07	1.9721e+07	2.09757e+07
9,12,13-TriHOME; 9(S),12(S),13(S)-Trihydroxy-10(E)-octadecenoic acid	Lipids	5.48049e+07	4.66495e+07	5.24416e+07	4.48727e+07	4.37808e+07	4.8433e+07	4.58652e+07	4.43059e+07	2.95904e+07	3.03442e+07	2.87978e+07	3.07754e+07
9,12,13-Trihydroxy-10,15-octadecadienoic acid	Lipids	6.51132e+06	4.78808e+06	5.1554e+06	4.93545e+06	5.70175e+06	5.49467e+06	5.69909e+06	4.95863e+06	2.85243e+06	2.02913e+06	2.29979e+06	2.28226e+06
9-Hydroperoxy-10E,12,15Z-octadecatrienoic acid	Lipids	4.51305e+06	4.13643e+06	4.48223e+06	4.89237e+06	3.83831e+06	4.14133e+06	3.46481e+06	3.68418e+06	4.55724e+06	4.18046e+06	4.13338e+06	5.26796e+06
9-Hydroxy-10,12,15-octadecatrienoic acid	Lipids	1.01232e+06	912036	1.03456e+06	1.18733e+06	1.48274e+06	1.71102e+06	1.70011e+06	1.6658e+06	2.89038e+06	2.68473e+06	3.82067e+06	2.86849e+06
9-Hydroxy-12-oxo-15(Z)-octadecenoic acid	Lipids	3.48939e+06	2.44351e+06	3.6942e+06	2.3784e+06	3.8123e+06	3.31916e+06	3.50307e+06	3.76416e+06	7.37931e+06	7.30757e+06	7.17871e+06	7.00406e+06
9-Oxo-10E,12Z-octadecadienoic acid	Lipids	2.75893e+07	2.21448e+07	2.50359e+07	21528262	2.47285e+07	2.68422e+07	2.76344e+07	2.49192e+07	4.25278e+07	4.15505e+07	4.12972e+07	4.16199e+07
Carnitine-C10	Lipids	19545.1	15757.6	17539.4	22002.2	14035.3	14210.6	38333.4	15393	13794.1	16988.6	10015.5	7270.06
Carnitine-C10:1	Lipids	3786.97	1514.29	3029.95	3787.8	6058.53	3786.97	3787.25	4544.24	3786.69	0	2272.68	3030.78
Carnitine-C14:1	Lipids	12876.8	6059.37	8335.05	14390.9	4544.52	3786.97	11360.1	5304.54	6058.53	6060.73	9845.23	5300.98
Carnitine-C16OH	Lipids	50739.9	34840.2	23479.3	45445	56045.2	46955.6	49223.5	36352.6	49228.5	37112.1	34082.5	22719.7
Carnitine-C5	Lipids	244602	192734	564965	497920	260135	330554	180616	189337	106774	112092	121922	197653
Carnitine-C8	Lipids	3936.06	4521.78	4312.27	2272.36	6818.5	4544.92	3983.66	3009.2	2273.92	5185.81	8080.15	4544.9
Choline Alfoscerate	Lipids	2.16295e+06	2.48392e+06	2.37713e+06	2.37569e+06	2.71717e+06	2.87128e+06	2.55216e+06	2.64368e+06	1.16177e+06	1.12459e+06	1.02462e+06	1.13977e+06
Delta-Tridecalactone	Lipids	210522	221129	212794	195384	180610	185536	192354	212806	128359	82549.5	103744	121933
Dihydrosphingosine	Lipids	4544.8	3788.61	3029.95	14389.7	5302.1	4545.35	4545.35	8331.21	8331.77	6816.67	4545.63	8332.85
Dodecanoic acid (Lauric acid)	Lipids	935196	828100	881999	839524	1.02862e+06	812384	1.26792e+06	1.17386e+06	1.19577e+06	1.17099e+06	1.31473e+06	1.259e+06
D-Sphingosine	Lipids	4544.63	2272.24	3788.57	7576.37	757.912	3786.87	10602.6	3787.09	3764.93	6815.93	3763.96	7570.88
Ethyl 9-Hydroxy-10,12-octadecadienoic acid	Lipids	95356.5	80996.4	75896.5	58800.6	101806	76244.8	121629	67051.3	39682.4	37890.1	56798.1	59871.9
FA(14:0)	Lipids	5.30788e+07	4.76584e+07	5.04717e+07	5.61051e+07	5.23089e+07	5.59297e+07	6.27303e+07	7.81498e+07	4.8348e+07	4.29779e+07	4.77697e+07	4.83728e+07
FA(16:0)	Lipids	4.73731e+06	5.2474e+06	4.09739e+06	5.63957e+06	6.05897e+06	5.12333e+06	6.65601e+06	5.88892e+06	3.26808e+06	3.65468e+06	3.88414e+06	3.50877e+06
FA(16:1)	Lipids	3.74873e+06	3.60467e+06	3.41505e+06	4.66768e+06	5.45432e+06	5.74423e+06	7.37027e+06	8.65769e+06	2.12377e+06	2.00129e+06	1.56076e+06	1.77516e+06
FA(18:1)	Lipids	1.20742e+06	1.53086e+06	1.2169e+06	1.58773e+06	1.72342e+06	1.41928e+06	1.90024e+06	1.96117e+06	729337	758501	722771	634169
FA(18:2)	Lipids	9.29575e+06	8.03424e+06	8.46472e+06	1.0557e+07	1.13519e+07	1.51938e+07	1.34252e+07	1.55839e+07	9.15821e+06	9.05583e+06	1.25013e+07	8.71598e+06
FA(18:3)	Lipids	3.95366e+07	3.53235e+07	3.70659e+07	4.0534e+07	4.64765e+07	4.74597e+07	5.46942e+07	5.57453e+07	4.48345e+07	3.59729e+07	3.69211e+07	3.48271e+07
FA(20:0)	Lipids	184727303	1.8239e+08	1.68614e+08	2.31619e+08	8.75687e+07	1.01685e+08	1.38531e+08	1.41738e+08	1.40179e+08	1.29786e+08	1.28037e+08	1.17821e+08
FA(20:1)	Lipids	8.95005e+07	7.90895e+07	7.91018e+07	1.00371e+08	6.27377e+07	7.44937e+07	8.35268e+07	9.05086e+07	9.74727e+07	8.7738e+07	8.59165e+07	8.44392e+07
FA(22:0)	Lipids	1.22703e+07	1.35831e+07	9.72601e+06	1.72587e+07	6.5749e+06	5.53385e+06	9.17867e+06	7.86769e+06	8.13931e+06	7.45305e+06	7.21312e+06	5.54371e+06
FA(22:1)	Lipids	5.6983e+06	5.53412e+06	5.35478e+06	8.08096e+06	4.558e+06	4.60357e+06	5.93607e+06	6.34006e+06	5.67275e+06	5.07541e+06	4.69685e+06	4.4719e+06
Gingerglycolipid B	Lipids	273489	267663	266934	355892	298290	405501	321614	393830	253799	241396	173581	223900
Gingerglycolipid C	Lipids	40113.1	70752.5	53245.1	43032.4	48137	39384.4	72936.1	96273.9	30264.9	24069.5	27717	22609.1
Glycerol 3-phosphate	Lipids	2.48818e+06	2.16069e+06	2.24583e+06	2.72933e+06	2.2778e+06	2.34169e+06	2.19356e+06	2.20033e+06	1.89653e+06	1.77826e+06	1.85704e+06	1.87408e+06
Heptadecanoic acid	Lipids	2.5244e+06	2.2451e+06	1.62605e+06	3.0274e+06	1.79991e+06	2.02456e+06	2.14454e+06	1.79846e+06	4.28883e+06	4.21487e+06	4.01735e+06	4.38128e+06
Hexadecylsphingosine	Lipids	370724	246147	278717	190093	232520	251449	277950	255990	452907	434734	365807	463514
LPC(15:1)	Lipids	3788.05	2272.68	3786.41	4544.8	0	5303.18	3030.23	1516.21	3030.78	4545.08	9089.87	0
LPC(16:0)	Lipids	271646	135567	81037.6	97668.6	124963	145403	183269	184024	139347	345347	449861	454399
LPC(16:1)	Lipids	52168.5	21967.6	29543.2	10607.5	30298.3	27270.4	48477.5	20450.5	32512.8	86339.5	50659	34786.7
LPC(17:1)	Lipids	11361.8	5302.9	3788.33	6059.37	6816.64	4544.24	14392.5	4545.88	8330.96	21961.8	15146.8	25751.2
LPC(18:0)	Lipids	117393	17419.2	11361.5	18177.9	23481	28780.4	50742.4	59073.9	19693.5	147681	105273	71194.9
LPC(18:1)	Lipids	1.02315e+06	464994	408963	408202	502868	433954	553625	559666	446828	1.3458e+06	1.23066e+06	976962
LPC(18:3)	Lipids	240069	56806.5	66651.9	59073.9	78770	87105.3	134797	129505	118153	362012	374127	319598
LPC(19:2)	Lipids	49985.4	173432	90120.7	134048	190092	227963	178736	167370	777776	793700	822475	736126
LPC(19:3)	Lipids	18175.4	37112.2	12876.9	15907.1	24237.2	37873	27262.5	40138	123442	140872	129504	146919
LPC(20:0)	Lipids	75735.3	77246.6	87098.5	120420	146931	170408	88614.1	134811	234018	249170	260529	281742
LPC(20:1)	Lipids	34081.6	17419.2	28024.5	45434.6	58318.8	68161.4	61348	41657.8	193116	168128	106787	93150.1
LPC(20:3)	Lipids	34083	30298.1	16665.2	6084.87	29536	30296.9	12878.2	24230.2	24240.7	51426.7	59835	53776.9
LPE(18:1)	Lipids	8332.32	6816.64	3030.23	5302.9	6060.45	6059.37	1516.21	6059.92	5302.63	2272.68	6816.11	3031.87
LPE(18:2)	Lipids	3788.33	3029.95	0	3030.78	3786.97	2272.4	7575.86	3030.23	9089.32	9844.7	8332.32	3788.05
LPE(18:3)	Lipids	5940.34	2233.98	3788.28	8333.11	15780.4	10569.3	9845.93	10601.4	16556.8	13411.6	21959.7	21205.1
LysoPG 16:0	Lipids	2.88144e+07	2.61219e+07	2.40931e+07	2.96529e+07	2.5815e+07	4.14784e+07	4.03899e+07	4.83821e+07	4.1832e+07	2.23779e+07	2.09249e+07	1.90556e+07
Myristic Acid	Lipids	5.22941e+07	4.57505e+07	4.86144e+07	5.33813e+07	5.02978e+07	5.89899e+07	6.1105e+07	7.42975e+07	4.63496e+07	4.08025e+07	4.6243e+07	4.71676e+07
Myristoleic acid	Lipids	692837	1.04874e+06	1.05351e+06	980154	1.28397e+06	1.15226e+06	1.29563e+06	1.2967e+06	639609	547704	754490	546266
Octadeca-11E,13E,15Z-trienoic acid	Lipids	1.27629e+08	157364862	1.31029e+08	1.25251e+08	1.16325e+08	1.4382e+08	1.2117e+08	1.16347e+08	1.0545e+08	1.03982e+08	1.1068e+08	1.10237e+08
Oleamide (9-Octadecenamide)	Lipids	5.08432e+06	6.6737e+06	6.07657e+06	6.47255e+06	8.45837e+06	5.87649e+06	6.70777e+06	7.90029e+06	7.9975e+06	7.38111e+06	6.70742e+06	5.22494e+06
Palmitoleic Acid	Lipids	333288	256707	239216	312159	361759	424833	350809	348625	316527	334034	306310	342417
Pentadecanoic Acid	Lipids	1.17709e+06	1.03568e+06	1.05161e+06	1.06309e+06	1.06339e+06	1.21076e+06	1.18521e+06	1.18664e+06	1.85542e+06	1.95374e+06	1.88467e+06	1.8519e+06
Punicic acid (9Z,11E,13Z-octadecatrienoic acid)	Lipids	1.65575e+06	1.38685e+06	1.75429e+06	1.62643e+06	1.3542e+06	1.46966e+06	1.59725e+06	1.41486e+06	2486235	2.30366e+06	2.24936e+06	2.37407e+06
Ricinoleic acid	Lipids	1.5137e+07	1.47109e+07	1.35413e+07	1.80455e+07	5.52171e+06	7.71519e+06	1.00729e+07	8.87893e+06	1.01121e+07	9.4951e+06	9.19391e+06	8.08796e+06
SM 34:2;2	Lipids	24238.8	15150	5301.54	5302.63	3787.8	7574.77	6816.64	12117.7	6818.31	21965.9	47719	9089.07
SM 36:0;2	Lipids	12117.1	4544.8	5301.26	6818.31	4545.08	9089.62	5302.1	3030.78	7575.3	7573.94	9090.15	8330.93
SM 36:2;2	Lipids	3030.23	0	4545.08	3030.5	3030.23	0	0	3030.78	4545.08	5300.98	3788.33	6817.2
SM 38:0;2	Lipids	469555	411223	420320	349886	376397	380941	343073	389273	329441	277941	269618	196151
SM 40:1;2	Lipids	56047.3	18932.7	48473.1	24238.6	24233.9	15147.1	14390.6	30296	31052.5	18936.5	26508.8	6817.75
SM 40:1;4	Lipids	11364.9	5301.28	7574.02	4547.75	1514.65	6057.95	2271.28	3030.52	6059.45	9085.29	7576.48	5298.79
SM 40:2;3	Lipids	21208.3	16669.2	27270.7	15150.3	7576.43	12115.5	18869.7	16663.2	23480.7	15903.1	15150.8	17423
SM 42:0;2	Lipids	7573.66	6059.92	12117.9	11360.9	11361.7	21208.3	11360.6	24237.2	13635.2	6057.73	6815	12877.4
SM 42:1;2	Lipids	162825	124204	96181.5	103002	109817	53772.7	74214.4	49228.2	75730.9	34834.8	14393.1	47712.8
SM 42:2;2	Lipids	388525	319599	256743	270380	254464	243870	236286	238560	167370	154501	195387	160560
SM 44:3;2	Lipids	11305.4	25752.7	20452.3	12120.1	10604.3	8327.22	15148.2	15908.9	21966.5	12876.7	12814.1	5297.67
Stigmasterol	Lipids	757.912	1515.77	2272.37	3030.38	1515.84	1514.64	758.006	1514.45	1514.65	3030.57	757.912	1512.81
Undecylic Acid	Lipids	764322	1.34708e+06	6.38598e+06	769456	1.60597e+06	2.28803e+06	6.3066e+06	808822	6.64511e+06	2.9918e+06	7.08853e+06	1.97869e+06
1-Aminocyclopropane-1-carboxylic acid	Organic acids	743319	749712	803957	778898	940579	927709	936837	1.02766e+06	3.72198e+06	3.12101e+06	3.26931e+06	3.2851e+06
2,3-Dihydroxybenzoic acid	Organic acids	78763.8	87884.8	89708.6	80957.9	70741.7	115237	92260.2	86788.5	251983	250882	275689	277143
2-Acetyl-2-Hydroxybutanoic Acid	Organic acids	13858.1	24066	18597.5	12393.7	13857.3	24792.4	15680	13128.1	21880.7	28443.5	30631.2	18232.6
2-Furoic acid	Organic acids	2.53737e+06	2.64235e+06	2.65583e+06	2.38641e+06	4.24034e+06	5.32856e+06	4.67282e+06	4.42593e+06	5.68767e+06	5.39191e+06	5.04516e+06	5.23442e+06
2-Hydroxy-3-phenylpropanoic acid	Organic acids	37926.7	26987	21878.5	24073.5	29176.3	28447.6	33549.5	15315.5	181602	172113	177225	192552
2-Hydroxycinnamic acid	Organic acids	5.1903e+06	4.13645e+06	4.81287e+06	4.51459e+06	4.81814e+06	5.29608e+06	5.13165e+06	5.13085e+06	1.73696e+07	1.6937e+07	1.72092e+07	1.78079e+07
2-Hydroxyethylphosphonic acid	Organic acids	233380	264755	283706	332585	253086	277144	282614	309954	348982	390194	353009	308146
2-Hydroxyglutaric Acid	Organic acids	139301	136386	156802	118148	239207	334036	285167	330012	1.63866e+06	1.48201e+06	1.44333e+06	1.50531e+06
2-Hydroxyphenylacetic acid	Organic acids	2.90456e+06	2.6745e+06	1.38467e+06	2.66279e+06	2.64852e+06	2.20479e+06	2.12676e+06	2.32438e+06	1.544e+06	1.87e+06	1.6935e+06	1.72557e+06
2-Isopropylmalic acid	Organic acids	1.10857e+06	1.24023e+06	1.19611e+06	1.12756e+06	972197	1.40616e+06	1.25882e+06	1.18443e+06	2.15374e+06	2.07422e+06	2.03486e+06	1.97944e+06
2-Ketohexanoic acid	Organic acids	37558.8	26987.5	37552.2	22603.3	19690.4	34272	49227.1	8753.14	158993	164082	144035	129095
2-Methylcitric acid	Organic acids	520494	529119	538142	515555	471312	490866	539308	524197	1.52835e+06	1.61763e+06	1.61038e+06	1.57182e+06
2-Methylsuccinic acid	Organic acids	710468	943211	1.07267e+06	426659	605092	779679	720374	557520	352933	457563	952084	1.1684e+06
2-Picolinic acid	Organic acids	182535	165843	238539	142350	113594	113598	127985	114344	257426	227942	237414	237816
2-Propylmalic Acid	Organic acids	1.25481e+06	1.19719e+06	1.35034e+06	1.20633e+06	1.19102e+06	1.48492e+06	1.40546e+06	1.40617e+06	2.25584e+06	2.29304e+06	2.1275e+06	2.33427e+06
2-Propylsuccinic acid	Organic acids	487913	545897	521476	516369	468225	525836	474790	487911	379239	397469	393461	324539
2-Pyrocatechuic acid	Organic acids	4.08021e+06	4.33445e+06	4.54931e+06	3.78184e+06	2.74015e+06	2.59422e+06	2.54102e+06	2.78971e+06	1.98162e+06	1.94372e+06	1.69937e+06	1.92911e+06
3,4-Dimethoxyphenyl acetic acid	Organic acids	13125.9	14588.6	7294.19	10210	17506.6	13128.8	8749.68	10940.9	5833.58	8022.63	5836.28	16047.6
3,7-Dimethyluric acid	Organic acids	3029.95	5302.65	4544.8	6818	4543.43	12875.5	7573.66	5302.07	5302.9	6817.47	6059.92	3787.25
3-Dehydro-L-Threonic Acid	Organic acids	5.9559e+07	6.2227e+07	6.35331e+07	6.01983e+07	7.36965e+07	8.71923e+07	8.00915e+07	8.08539e+07	9.01207e+07	9.15239e+07	8.78338e+07	9.30171e+07
3-Hydroxy-3-Methyl-2-Oxopentanoic Acid	Organic acids	6.19596e+07	5.70353e+07	7.43055e+07	4.00648e+07	6.25406e+07	6.91232e+07	5.8836e+07	7.48969e+07	5.55836e+07	5.9098e+07	5.37157e+07	5.74294e+07
3-Hydroxyanthranilic acid	Organic acids	96176	148430	151081	85581.4	577847	502838	609661	537325	2.18489e+06	2.29004e+06	2.2778e+06	1.99736e+06
3-Hydroxybutanoic acid	Organic acids	3.5539e+06	3.71534e+06	3.76915e+06	3.46768e+06	3.07567e+06	3.40609e+06	3.19492e+06	3.0932e+06	4.23021e+06	4.21667e+06	4.43882e+06	4.45339e+06
3-Hydroxypropanoic acid	Organic acids	126158	220982	213682	186691	237392	239205	213330	204931	245107	354814	328190	361743
3-Isopropylmalic Acid	Organic acids	1.33761e+06	1.29381e+06	1.49291e+06	1.28254e+06	1.26395e+06	1.47181e+06	1.50975e+06	1.4357e+06	2.38276e+06	2.37911e+06	2.23982e+06	2.30692e+06
3-Methyl-2-oxovaleric acid	Organic acids	2.82364e+06	1.99109e+06	3.07327e+06	1.65331e+06	2.27646e+06	2.63009e+06	2.66436e+06	2.29017e+06	8.10174e+06	7.67223e+06	7.80722e+06	9.1449e+06
3-Methylmalic acid	Organic acids	329016	290637	287709	289533	563399	625840	637791	599861	3.28478e+06	3.13549e+06	2.91002e+06	3.21861e+06
3-Ureidopropionic Acid	Organic acids	2.9758e+06	3.27807e+06	3.13371e+06	3.06031e+06	2.16874e+06	2.15894e+06	2.17649e+06	2.01527e+06	7.72519e+06	9.39693e+06	8.30332e+06	9.58256e+06
4,8-Dihydroxyquinoline-2-carboxylic acid	Organic acids	226080	98823.3	252708	342400	197995	99917.9	62718	167001	580158	639556	563020	566678
4-Acetamidobutyric acid	Organic acids	1.12692e+06	1.21246e+06	1.23289e+06	1.11667e+06	1.01327e+06	1.26774e+06	1.32379e+06	1.20904e+06	2.55801e+06	2.8519e+06	2.65773e+06	2.66418e+06
4-Guanidinobutyric acid	Organic acids	240842	251417	269587	244988	262028	331685	305180	242332	698286	667529	564928	688409
4-Hydroxy-2-oxoglutaric acid	Organic acids	3.19379e+06	3.17187e+06	3.25287e+06	3.39504e+06	3.17622e+06	3.13759e+06	3.08361e+06	3.51176e+06	3.26087e+06	3.3171e+06	3.53249e+06	3.48506e+06
4-Hydroxyphenyllactic acid	Organic acids	463860	716196	413541	447084	810250	443444	509807	697255	305564	275688	277154	183797
5-Acetamidopentanoic Acid	Organic acids	223901	303390	231204	241767	383622	359555	401856	384355	2.11829e+06	2.2117e+06	2.07858e+06	2.09749e+06
5-Aminopentanoic acid	Organic acids	3.8643e+07	3.75257e+07	3.88094e+07	3.6965e+07	4.5073e+07	4.9031e+07	4.67071e+07	4.66326e+07	1.63575e+08	1.57016e+08	1.60334e+08	1.60995e+08
6-Aminocaproic acid	Organic acids	4.29097e+07	4.33073e+07	4.45326e+07	4.17479e+07	4.91044e+07	5.68873e+07	5.07139e+07	5.21054e+07	3.01234e+08	2.95114e+08	2.96468e+08	3.05916e+08
9-Oxononanoic acid	Organic acids	106844	110489	125447	92255.6	109758	92986.5	84595	97001.3	85332.2	74392.5	73299.4	67829.3
Abscisic acid	Organic acids	47408.9	43757	83146	43027.2	88980	66367.9	91893.7	59803.2	51779.9	47405.1	67096.7	97731.8
Aconitate	Organic acids	163933776	1.61662e+08	1.64692e+08	1.69152e+08	172306218	2.00519e+08	1.86198e+08	1.88699e+08	1.12877e+08	109309036	1.0586e+08	1.11429e+08
Adipic acid	Organic acids	198007	244330	208953	227915	198373	183059	211493	185973	113767	153526	106483	134201
Aminomalonic acid	Organic acids	572538	541873	524375	580551	588563	734795	813528	603872	1.98341e+06	1.88307e+06	1.97574e+06	1.90865e+06
Argininosuccinic acid	Organic acids	2.03051e+06	1.9954e+06	1.99036e+06	1.79045e+06	1.30693e+06	1.46007e+06	1.2296e+06	1.39333e+06	1.33536e+06	1.45501e+06	1.17025e+06	1.27556e+06
Azelaic acid	Organic acids	2.2114e+07	1.6601e+07	1.81523e+07	1.54972e+07	1.53927e+07	1.6185e+07	1.54449e+07	1.58098e+07	1.41004e+07	1.43422e+07	1.4705e+07	1.41348e+07
Benzoylformic acid	Organic acids	91165.4	97730.2	143310	11667.5	98456.9	40840	25527.3	21881	79856.2	63450.4	51051.3	49958.6
Benzyl acetate	Organic acids	83867.2	85337.3	73667.4	111592	134558	136384	186715	127270	318002	397493	358843	357742
Beta-Hydroxyisovaleric acid	Organic acids	83870.7	102106	96274.2	97734.5	98827.3	122525	88242.5	96996.9	213315	228991	212216	199097
Citrate	Organic acids	1.31415e+08	1.39617e+08	1.36719e+08	1.36e+08	2.12463e+08	2.49256e+08	2.30645e+08	2.30976e+08	253770860	2.45609e+08	2.43197e+08	260055895
DL-Glyceraldehyde-3-phosphate	Organic acids	126899	166292	146950	132741	132012	123991	134207	121074	54702.3	90442.6	78040.8	92628.6
D-Xylonic acid	Organic acids	799341	898564	921872	875971	942335	1.08165e+06	972243	926280	1.57101e+06	1.58412e+06	1.60239e+06	1.67316e+06
Farnesyl diphosphate	Organic acids	182339	236291	216952	197275	260732	223170	231911	261088	328160	316492	316862	296087
Fumarate	Organic acids	5.58226e+06	6.0529e+06	5.68489e+06	5.70719e+06	5.59988e+06	5.68836e+06	5.50765e+06	5.54726e+06	5.96069e+06	5.67396e+06	5.78505e+06	5.55055e+06
Gamma-Aminobutyric acid	Organic acids	3.43889e+06	3.33339e+06	3.66646e+06	3.4541e+06	4.74881e+06	4.93993e+06	4.87648e+06	4.88944e+06	8.81591e+06	8.0842e+06	8.44567e+06	8.48364e+06
Glycolic acid	Organic acids	5836.01	4377.26	6566.03	8025.26	2918.52	10942.2	4377.54	7294.95	5104.87	8025.26	5835.73	4375.88
Hippuric acid	Organic acids	5106.26	7294.19	5835.45	3647.51	4378.3	8023.67	5835.17	5105.15	5107.01	5837.04	4377.26	7295.23
Indole-3-lactic acid	Organic acids	141854	163357	132740	231189	95534.8	93352.6	123257	121794	80950.2	65639.2	80940.1	47404.7
Isocitrate	Organic acids	209307	325256	275682	311415	311421	386907	260366	225720	642549	570706	689973	642543
Isonicotinic acid	Organic acids	2.27614e+06	1.64257e+06	1.89968e+06	1.45781e+06	1.09243e+06	1.31697e+06	1.17688e+06	1.14503e+06	2.51483e+06	2.3582e+06	2.425e+06	2.22811e+06
L-Citramalic acid	Organic acids	1.19681e+06	1.25151e+06	1.24713e+06	1.23545e+06	1.29236e+06	1.60378e+06	1.44992e+06	1.48201e+06	3.3509e+06	3.39212e+06	3.20108e+06	3.33819e+06
L-Homoserine	Organic acids	4.26134e+06	4.18299e+06	4.39412e+06	4.31472e+06	4.80321e+06	5.2859e+06	4.85648e+06	4.80241e+06	1.31279e+07	1.17734e+07	1.18971e+07	1.2366e+07
L-Lactate	Organic acids	837965	703463	2.28971e+06	805942	489408	682303	743193	644768	796093	785488	803747	635257
L-Malate	Organic acids	1.54214e+08	1.55378e+08	1.59201e+08	1.54279e+08	1.72754e+08	1.87739e+08	1.82151e+08	1.7855e+08	186630260	1.86581e+08	1.84755e+08	1.91485e+08
Maleic acid	Organic acids	6.95635e+06	8.25383e+06	7.25032e+06	7.00963e+06	8.49704e+06	1.04005e+07	9.6856e+06	9.63012e+06	1.07081e+07	1.06271e+07	1.08499e+07	1.1279e+07
Malonic acid	Organic acids	3.06019e+06	2.81058e+06	3.08177e+06	3.10228e+06	2.44768e+06	2.72851e+06	2.5155e+06	2.51629e+06	3.44617e+06	3.48113e+06	3.3138e+06	3.32252e+06
Methylenesuccinic acid	Organic acids	2.08897e+07	2.02236e+07	2.73418e+07	1.86906e+07	1.85603e+07	2.22208e+07	1.77798e+07	1.77898e+07	9.34861e+06	1.16303e+07	9.53818e+06	1.29048e+07
Methylmalonic acid	Organic acids	4.01654e+07	3.97334e+07	4.09223e+07	3.92865e+07	3.94433e+07	4.82634e+07	4.46949e+07	4.34995e+07	4.60749e+07	4.5364e+07	4.42322e+07	4.78106e+07
Methylsuccinic Acid	Organic acids	522623	434331	289848	456474	450499	317421	427086	290939	329697	167576	200368	204435
N-Carbamoyl-L-aspartic acid	Organic acids	5.21156e+06	5.47951e+06	4.84467e+06	5.22899e+06	3.09385e+06	3.1113e+06	2.92364e+06	3.00499e+06	4.06074e+06	4.06944e+06	4.23388e+06	4.12944e+06
Phenyllactic acid	Organic acids	46641.4	46590.1	35559.8	37832.5	53071.2	45816	60347.2	42348.5	142219	155087	174796	182237
Phenylpyruvic acid	Organic acids	114138	116687	105385	115956	121802	167744	132740	188177	260358	218793	188174	219535
Phosphoenolpyruvate	Organic acids	350439	267475	372496	299487	495747	187728	181906	221843	310302	199845	189446	320465
Phthalic acid	Organic acids	1.7752e+06	1.75664e+06	1.91372e+06	1.85255e+06	1.72927e+06	2.11401e+06	2.16467e+06	1.87662e+06	2.21352e+06	3.11975e+06	2.75754e+06	2.36158e+06
Pyrophosphate	Organic acids	307445	894121	473339	610771	363564	441254	500301	367213	385750	431747	453337	447008
Pyrrole-2-carboxylic acid	Organic acids	4378.58	16776.9	10940.3	5832.83	10940.3	7294.19	10941.2	5106.46	12399.6	9481.58	5469.96	9481.58
Pyruvate	Organic acids	41572	26985.9	41572.8	43033.5	48136.5	85336.9	35739.6	69287.2	150971	180875	154623	153161
Quinic acid	Organic acids	26622.3	28429.6	21165.9	18421.8	21786.5	16134.9	10099.8	25090.8	33479	20105.4	21193.1	29153.5
Quinolinic Acid	Organic acids	219523	247237	236291	307411	330387	298300	353723	248703	251623	287353	257450	262561
Sebacic acid	Organic acids	956140	910925	1.0014e+06	901464	749729	751208	937913	978030	678652	700163	625050	670998
Suberic Acid	Organic acids	4.37747e+06	4.39835e+06	4.44476e+06	4.24139e+06	2.96553e+06	3.3112e+06	3.08725e+06	3.01838e+06	1.78539e+06	1.85903e+06	1.754e+06	1.65995e+06
Succinic acid	Organic acids	3.93169e+07	3.95653e+07	4.21574e+07	3.91907e+07	3.97898e+07	4.8601e+07	4.42127e+07	4.33302e+07	4.71491e+07	4.55354e+07	4.54239e+07	4.77987e+07
Succinic anhydride	Organic acids	1.41318e+06	2.3591e+06	1.18788e+06	1.98492e+06	2.11452e+06	2.15085e+06	1.8562e+06	1.42872e+06	1.14285e+06	1.04892e+06	1.02163e+06	1.73053e+06
Traumatic acid	Organic acids	7.18423e+06	7.57103e+06	7.48595e+06	7.41164e+06	6.51405e+06	8.05161e+06	7.83212e+06	7.64444e+06	2.52792e+06	2.72119e+06	2.6293e+06	2.83133e+06
Urocanic acid	Organic acids	3.93103e+06	3.95763e+06	4.1556e+06	4.00506e+06	2.63399e+06	3.06575e+06	2.52845e+06	2.56732e+06	5.37861e+06	5.03073e+06	5.46442e+06	5.31251e+06
(S)-2-Hydroxy-3-(4-Hydroxyphenyl)Propanoic Acid	Phenolic acids	22611.1	25528	38648.1	22611.4	33186.2	36830.2	37557	49596.4	41562.3	21150.6	20786.2	35010.4
1,3,5-Benzenetriol	Phenolic acids	1.05266e+06	918206	951156	1.0216e+06	1.0792e+06	1.29201e+06	1.11402e+06	1.04205e+06	1.20723e+06	1.10531e+06	1.07312e+06	1.10688e+06
1-O-Gentisoyl-D-glucoside	Phenolic acids	17505.3	12401.2	13857.2	12402.2	5106.46	13855.9	10210.6	5836.01	113045	169935	165563	191815
1-O-p-Coumaroylquinic acid	Phenolic acids	315073	272778	280061	285170	520747	489368	555748	431766	382168	366858	422288	420835
1-O-Salicyl-D-glucose	Phenolic acids	296844	372701	335483	361766	264752	251630	266941	277885	229016	198383	231201	203494
1-O-Vanilloyl-D-Glucose	Phenolic acids	293191	386555	307778	396768	318718	350079	339882	353002	255273	220991	261097	242875
2-(Formylamino)benzoic acid	Phenolic acids	487199	245419	540424	461651	609000	706726	589300	604611	2.1993e+06	2.17851e+06	2.13259e+06	2.27116e+06
2',4',6'-Trihydroxyacetophenone	Phenolic acids	681918	663348	635978	683393	722049	585672	588572	665892	372702	331858	174310	194733
2,5-Dihydroxybenzaldehyde	Phenolic acids	1.16585e+07	1.00982e+07	1.06912e+07	9.50582e+06	6.26531e+06	7.31607e+06	7.00629e+06	6.7538e+06	7.59448e+06	7.30296e+06	7.13265e+06	7.5857e+06
2,5-Dihydroxybenzoic acid; Gentisic Acid	Phenolic acids	4.84719e+06	4.21196e+06	4.74507e+06	4.729e+06	2.45279e+06	2.45162e+06	2.48927e+06	2.3798e+06	1.72128e+06	1.47548e+06	1.79927e+06	1.75116e+06
2,6-Dimethoxybenzaldehyde	Phenolic acids	141478	134922	200577	191813	244688	109397	139310	195449	129451	141482	105024	232656
2-Amino-3-methoxybenzoic acid	Phenolic acids	36958.6	24358.2	28542.3	34633.8	41385.7	48608.8	43594.2	39207.1	182124	190547	154566	185985
2-O-Caffeoylmalic acid	Phenolic acids	158262	134193	151695	129094	158265	153155	168471	150238	343505	322711	291713	303755
2-Phenylethanol	Phenolic acids	311258	235542	243862	684648	266944	392283	453282	444169	1.31509e+06	1.3117e+06	1.19848e+06	1.28174e+06
3-(4-Hydroxyphenyl)-propionic acid	Phenolic acids	156805	229016	230472	201301	146592	61269.5	82411.6	185251	98466	151698	90431.6	118513
3,4,5-Trimethoxycinnamic acid	Phenolic acids	35004	34283.7	39388.3	47411.2	36471.5	39386.2	43029.7	45951.7	47409.5	70022	51784.4	43764.8
3,4'-Dihydroxy-3'-methoxybenzenepentanoic acid	Phenolic acids	1.41073e+07	1.76575e+07	1.73389e+07	1.17644e+07	1.43732e+07	1.58277e+07	1.32603e+07	1.58632e+07	1.44177e+07	1.84007e+07	1.67374e+07	1.3927e+07
3,4-Dihydroxybenzoic acid (Protocatechuic acid)	Phenolic acids	6.57384e+06	6.59535e+06	6.34496e+06	6.86699e+06	3.73276e+06	3.82685e+06	3.63577e+06	3.69443e+06	2.43492e+06	2.43525e+06	2.39149e+06	2.54543e+06
3-Aminosalicylic acid	Phenolic acids	60533.3	91895.1	72933.9	150600	102840	172108	226084	150968	365757	296114	315070	392742
4-Aminosalicylic acid	Phenolic acids	195468	150972	326735	237772	185978	321264	388366	353702	381443	346437	354085	384717
4-Hydroxy-3-methoxymandelate	Phenolic acids	1.43171e+06	1.59909e+06	1.72194e+06	1.443e+06	1.42588e+06	844984	1.46822e+06	1.69683e+06	2.07213e+06	2.13483e+06	1.81283e+06	2.57321e+06
4-Hydroxyacetophenone	Phenolic acids	87519.9	94084.8	80955.7	81687.5	86070.5	102111	100647	88252.6	68559.4	91895.9	88975.6	86062.4
4-Hydroxybenzaldehyde	Phenolic acids	447070	343517	352280	391648	389831	282974	346066	338409	293188	379254	315072	306317
4-Hydroxybenzoic acid	Phenolic acids	8.78673e+06	7.93592e+06	8.37449e+06	8.00364e+06	5.19257e+06	6.06567e+06	5.72507e+06	5.62386e+06	6.02503e+06	6.04971e+06	5.8139e+06	6.03987e+06
4-Hydroxybenzyl Alcohol	Phenolic acids	5106.26	5831.99	6565.2	7295.03	8752.1	3645.65	14586.8	5833.58	9481.1	5835.73	5836.01	5833.66
4-Nitrophenol	Phenolic acids	3.94192e+06	4.19255e+06	3.71545e+06	3.51856e+06	2.46892e+06	1.90846e+06	2.21664e+06	3.74804e+06	2.31366e+06	3.77678e+06	4.3356e+06	2.32157e+06
4-O-(6'-O-Glucosylcaffeoyl)-3,4-dihydroxybenzyl alcohol	Phenolic acids	23348.9	5837.83	5835.83	6562.62	3645.52	12284.5	16778.4	6529.27	3644.17	4204.42	6529.61	3646.62
4-O-(6'-O-Glucosylcaffeoylglucosyl)-4-hydroxybenzyl alcohol	Phenolic acids	16674	19046.7	16611.5	21131.5	32823.1	25626.6	30802.7	20978.3	22416.2	11628.1	32061.1	36350.1
4-O-Glucosyl-3,4-dihydroxybenzyl alcohol	Phenolic acids	41577.6	40115.6	34279.6	25526.6	10211.9	13128.3	10210.3	23339.5	21152.6	16047.4	18963.8	16775.8
4-O-Glucosyl-sinapate	Phenolic acids	201298	242140	194004	274964	220260	255275	253802	249428	395296	399667	422644	422637
5-O-Caffeoylshikimic acid	Phenolic acids	40844.9	67096.5	75852.6	83873.6	278600	296106	293912	294649	94817.9	118881	94813.6	97737.3
6-O-Caffeoylarbutin	Phenolic acids	252352	273504	242145	226101	261835	253084	275691	272047	145147	140764	123983	152434
6-O-Caffeoyl-D-glucose	Phenolic acids	7.49936e+06	8.90288e+06	9.02365e+06	4.45774e+06	1.3651e+07	1.40365e+07	1.35912e+07	1.26264e+07	7.29393e+06	6.99659e+06	8.04558e+06	7.55793e+06
6-O-Feruloyl-D-glucose	Phenolic acids	321487	325921	323956	333884	489371	506588	578754	522672	2.04763e+06	1.9164e+06	2.03488e+06	2.09679e+06
Anthranilic Acid	Phenolic acids	1.93721e+07	1.13922e+07	1.96121e+07	1.94346e+07	1.49547e+07	1.53008e+07	1.47748e+07	1.42408e+07	1.83594e+07	1.73146e+07	1.74081e+07	1.16655e+07
Benzamide	Phenolic acids	139351	166622	147290	184026	155256	195002	153360	169642	496043	461217	493785	474088
Benzoylmalic acid	Phenolic acids	1.29475e+06	1.27727e+06	1.39458e+06	1.24226e+06	1.6972e+06	1.86653e+06	1.73007e+06	1.71965e+06	3.88465e+06	3.84512e+06	3.64056e+06	3.97253e+06
Brevifolin carboxylic acid	Phenolic acids	1.20758e+06	931003	1.08564e+06	973276	1.87296e+06	1.80221e+06	1.15745e+06	965446	962312	1.02165e+06	1.75838e+06	1.3113e+06
Caffeic acid	Phenolic acids	3.89626e+07	2.67698e+07	3.63002e+07	3.91142e+07	3.98071e+07	4.012e+07	3.76749e+07	3.90039e+07	2.66603e+07	1.44438e+07	1.43105e+07	2.64413e+07
Caffeic aldehyde	Phenolic acids	5.17833e+06	6.83271e+06	6.19115e+06	6.37111e+06	5.51635e+06	7.01441e+06	5.77839e+06	5.60045e+06	2.12469e+07	2.01585e+07	1.93658e+07	2.135e+07
Caffeoyl-p-coumaroyltartaric acid	Phenolic acids	414613	293621	404809	369675	326378	297211	259299	344253	52503.9	53246.1	65645.8	77315.1
Chlorogenic acid (3-O-Caffeoylquinic acid)	Phenolic acids	10940.6	18967	9483.72	11671.3	10213.3	13127.5	10940.9	18964.6	16777.9	14588.6	18235.8	15317.9
Cimicifugic acid J	Phenolic acids	37197.1	68557.9	53971.7	50321	56160.7	59805.7	79496.9	78021.4	52491.7	45946.1	53244.3	56886.6
Cinncassiol D4	Phenolic acids	16042.1	18962.5	21149.8	13857.8	19326.5	18233.2	18229.3	21872.6	26989.1	25160.6	24066.3	99542.2
Cis-Coutaric acid	Phenolic acids	20420.4	12400.2	5836.28	10939.5	6565.2	16775.5	9484	7294.19	10212.7	19696.6	16774.5	13855.7
Coniferin	Phenolic acids	6.95337e+06	6.37102e+06	7.53561e+06	6.06414e+06	1.02157e+07	1.97282e+07	1.74235e+07	1.74333e+07	5.52729e+06	5.62351e+06	5.87846e+06	5.47126e+06
Coumalic acid	Phenolic acids	4.82153e+06	4.75153e+06	4.59821e+06	3.52238e+06	4.67305e+06	4.68713e+06	5.00067e+06	5.00625e+06	4.81581e+06	4.43041e+06	4.66551e+06	4.89569e+06
Cryptochlorogenic acid (4-O-Caffeoylquinic acid)	Phenolic acids	61994.6	77311	63450.1	95550.3	127271	145866	148789	174313	147687	169931	167735	144414
Dibutyl phthalate	Phenolic acids	136916711	1.3868e+08	1.38924e+08	1.37768e+08	1.46228e+08	1.46094e+08	1.41493e+08	1.37151e+08	121055777	1.18883e+08	1.19328e+08	1.15612e+08
Dihydrocaffeic acid	Phenolic acids	248777	531251	162820	96174.1	62855.5	533130	314279	155259	351370	102233	252953	121924
Diisobutyl phthalate	Phenolic acids	1.49456e+08	2.31059e+08	1.56023e+08	152970938	1.50712e+08	2.3134e+08	149393794	2.24021e+08	1.39631e+08	1.39986e+08	1.41142e+08	1.23975e+08
Eudesmic acid (3,4,5-trimethoxybenzoic acid)	Phenolic acids	8332.88	10604.2	3030.23	13631.9	7575.86	10604.7	11362.8	17421.4	6816.92	9846.34	7575.33	7573.94
Ferulic acid	Phenolic acids	2.55417e+06	1.95791e+06	2.21783e+06	1.93279e+06	3.45491e+06	4.05917e+06	3.85111e+06	3.75903e+06	1.51016e+07	1.61355e+07	1.57007e+07	1.63452e+07
Feruloyltartaric acid (Fertaric acid)	Phenolic acids	35736.9	25529.3	43760.8	51052.1	56161.6	62358.6	78038	88252.7	41573.2	14588.6	16045.3	18962.2
Glucosyringic Acid	Phenolic acids	11669.3	29174.2	34276.9	25529.5	24800.9	32821.6	35736.9	23338.1	40116.4	29904.1	20422.7	39384.4
Homovanillic acid (HVA)	Phenolic acids	1.46521e+06	1.4522e+06	2.4972e+06	2.29594e+06	1.59629e+06	2.54832e+06	1.28366e+06	1.38475e+06	1.09436e+06	1.82193e+06	1.16624e+06	1.69502e+06
Homovanillic alcohol; 4-Hydroxy-3-methoxyphenethanol	Phenolic acids	250888	169202	243954	209686	245780	255630	192901	220985	239213	199832	203839	214414
Hydrocinnamic acid	Phenolic acids	1.07358e+06	951777	1.00873e+06	1.01427e+06	843477	879947	840189	838740	963496	951822	875955	968942
Hydroquinone	Phenolic acids	4377.26	4376.99	6565.2	7294.12	5834.62	2918.8	2918.52	2918.8	4376.71	3646.96	5106.26	3646.68
Methyl 2,4-dihydroxyphenylacetate	Phenolic acids	126900	109409	54703.9	91531	123982	86790.1	63818.6	73664.1	89706.4	66372	51056.7	61258.5
o-Anisic acid	Phenolic acids	644503	659635	543731	480146	830786	761131	742186	783432	820961	748219	838737	719458
Oxalic acid	Phenolic acids	269473	253085	308502	234124	196186	248335	247603	220626	257444	291729	267665	300496
Pallidol	Phenolic acids	5104.87	2918.52	5105.7	2918.24	4378.02	6563.89	6565.76	5836.49	2918.52	1460.06	6565.76	2916.93
p-Coumaric acid	Phenolic acids	3.50945e+06	3.04748e+06	3.08611e+06	2.99075e+06	3.06493e+06	3.41066e+06	3.21109e+06	3.27621e+06	1.14441e+07	1.12683e+07	1.04717e+07	1.1023e+07
p-Coumaroylmalic acid	Phenolic acids	85773.7	40076.6	40079	62683	39090	38434.8	47354.7	33898.8	92581.4	121516	93843.7	89708.8
Phenethyl caffeate	Phenolic acids	2918.8	1459.78	1459.78	2188.49	2188.49	4375.67	2189.81	5105.7	3647.51	4378.3	5835.45	5107.49
Phenol	Phenolic acids	28443	22610.5	25526.6	9845.91	15316.8	18231.1	31362.9	18596.9	34280.1	24069.7	16048.2	40112.8
Phthalic anhydride	Phenolic acids	5.0136e+07	5.61058e+07	5.56018e+07	5.30111e+07	54868235	5.66535e+07	5.7421e+07	5.39985e+07	4.86292e+07	5.08749e+07	4.80314e+07	4.56743e+07
p-Hydroxyphenylacetic acid	Phenolic acids	1.0113e+07	1.14235e+07	1.03171e+07	9.38727e+06	1.00445e+07	1.01261e+07	9.3384e+06	1.10928e+07	7.23139e+06	6.89224e+06	0	7.38701e+06
Salicylic acid	Phenolic acids	9.61749e+06	8.21888e+06	8.64722e+06	7.91469e+06	5.54121e+06	5.9382e+06	5.78574e+06	5.85243e+06	6.45851e+06	6.22078e+06	6.06778e+06	6.15158e+06
Shomaside A	Phenolic acids	10941.4	8023.67	11669	9482.41	18966.1	26257.7	29178.6	14588.3	18233.2	28450.4	5835.73	20423
Sinapic acid	Phenolic acids	980920	957596	1.1232e+06	1.0079e+06	1.5782e+06	1.64825e+06	1.61032e+06	1.50456e+06	1.86343e+06	1.87221e+06	1.77666e+06	1.81162e+06
Sinapinaldehyde	Phenolic acids	1.72813e+06	1.59719e+06	1.89627e+06	1.7839e+06	1.7518e+06	1.76129e+06	1.78535e+06	1.87144e+06	1.43567e+06	1.54435e+06	1.70152e+06	1.6738e+06
Sinapoyl malate	Phenolic acids	83382.2	37314.5	49012.9	42696.2	51299.6	52174.2	65752.8	52829.8	34146.2	39311.1	46407.4	38079.8
Sinapoyltartaric acid	Phenolic acids	64182.6	40842.2	46676.5	53972.5	29177.5	51055.3	37921.7	60538	59075	37197.3	51053.6	32093.6
Suffruticoside B	Phenolic acids	4376.99	2188.77	2917.49	5834.42	6564.17	4377.26	2188.77	2188.49	2916.93	4376.71	2918.24	0
Syringic acid	Phenolic acids	86793.2	82773.5	85332.8	75848.6	74387	80225.9	61995.7	90069.2	123988	143675	141124	148772
Terephthalic acid	Phenolic acids	6.78278e+06	6.89263e+06	6.43146e+06	6.71343e+06	5.31198e+06	5.46633e+06	4.85158e+06	5.21853e+06	1.54004e+07	1.4267e+07	1.29356e+07	1.26423e+07
Tyrosol	Phenolic acids	2.05421e+06	862811	995548	204216	1.49476e+06	831415	420118	720606	454396	515650	587115	412789
Vanillin	Phenolic acids	3.37296e+06	2.76882e+06	2.32802e+06	2.50887e+06	2.73716e+06	2.20036e+06	2.38994e+06	2.29114e+06	1.73758e+06	1.70512e+06	1.55487e+06	1.67158e+06
Vitamin-B10(Aminobenzoic Acid_PABA)	Phenolic acids	133286	183265	162824	143130	630108	644503	594150	661144	1.58727e+07	1.69563e+07	1.63641e+07	1.65823e+07
1-Methyladenine	Nucleotides and derivatives	15148.2	34835.3	37107.4	28781.2	18174	24234.7	19691.8	31807.5	69678.4	47710	62854.3	60586
1-Methyladenosine	Nucleotides and derivatives	44494.4	49598.5	70745.5	41572.9	67100.7	70748.3	21883.7	59808.8	78036.6	37196.4	76588.7	69293.2
1-Methylxanthine	Nucleotides and derivatives	37869.5	36352.7	31808.1	31048.1	32565.2	30290.8	31809.8	22722.1	34078.1	18933.5	46954.3	28779.8
2-(Dimethylamino)guanosine	Nucleotides and derivatives	90875.2	102241	116633	102244	90876	106774	96185.3	107538	259006	267321	239303	255967
2-Aminopurine	Nucleotides and derivatives	1.11326e+07	1.10291e+07	1.12959e+07	1.10262e+07	1.1392e+07	1.3157e+07	1.31136e+07	1.26863e+07	1.46029e+07	1.56932e+07	1.38131e+07	1.45805e+07
2'-Deoxyadenosine	Nucleotides and derivatives	2.66831e+06	2.58842e+06	2.32354e+06	2.51685e+06	1.42603e+06	1.53065e+06	1.37001e+06	1.50169e+06	4.53836e+06	4.54776e+06	3.7982e+06	3.99873e+06
2'-Deoxyinosine-5'-monophosphate	Nucleotides and derivatives	13250.8	20446.9	17417.6	22718.5	17414	40896.1	51118.6	43169	19690.5	12119.3	13630.3	14388.4
2-Deoxyribose-1-phosphate	Nucleotides and derivatives	74388.2	103928	72205	67462.7	80229.4	79132.6	74027.2	73298.9	142224	136386	129098	161187
2'-O-methyladenosine	Nucleotides and derivatives	162031	132940	134254	136934	170512	223689	156666	165427	511171	467019	518343	488954
3'-Adenylic Acid	Nucleotides and derivatives	743972	594066	799360	551368	469682	451465	409371	568161	175061	164845	163384	198388
4,5-Dihydroorotic acid	Nucleotides and derivatives	2.67809e+06	2.46656e+06	2.76933e+06	2.55661e+06	1.9086e+06	2.0997e+06	2.06541e+06	2.0676e+06	1.33282e+06	1.22527e+06	1.25188e+06	1.36015e+06
5'-Deoxyadenosine	Nucleotides and derivatives	3.54245e+06	3.42106e+06	3.25288e+06	3.40815e+06	1.79486e+06	1.89148e+06	1.99805e+06	1.80757e+06	5.83756e+06	5.51197e+06	5.41002e+06	5.53061e+06
5-Methylcytosine	Nucleotides and derivatives	56039.3	66652	68916.2	31049.2	32184.9	84064	62854.6	57559.9	137841	110193	143896	149199
5'-Methylthioadenosine	Nucleotides and derivatives	668413	793204	736590	857912	982115	955724	996306	972578	2.57192e+06	2.37777e+06	2.49707e+06	2.52447e+06
6-Methylmercaptopurine	Nucleotides and derivatives	3.29421e+07	2.94269e+07	3.23231e+07	2.73346e+07	4.17494e+07	4.12279e+07	3.56964e+07	3.68436e+07	7.21714e+07	7.26228e+07	7.10674e+07	7.10601e+07
7-methylguanine	Nucleotides and derivatives	4.9195e+06	4.63297e+06	4.5617e+06	4.39319e+06	6.78086e+06	6.4453e+06	6.5995e+06	6.83413e+06	2.69372e+07	2.72647e+07	2.44511e+07	2.48707e+07
7-methylguanosine	Nucleotides and derivatives	137748	148169	109992	129522	174401	160430	176922	149260	193329	265369	256041	201976
8-Hydroxy-2-deoxyguanosine	Nucleotides and derivatives	5300.71	6059.92	3030.78	6058.81	4544.52	6816.11	5301.54	3030.23	6057.73	7573.38	5302.63	7575.3
8-Hydroxyguanosine	Nucleotides and derivatives	96269.7	146598	47407.1	116696	51055.7	42302.9	51059.1	52512.8	35016	30632.3	30633.9	25530.3
9-(Arabinosyl)hypoxanthine	Nucleotides and derivatives	232687	194747	188168	158996	180148	179432	227577	218078	270608	285194	240708	277903
Adenine	Nucleotides and derivatives	617228	469891	475955	333214	299892	366913	336999	382430	1.18075e+06	1.06207e+06	1.15261e+06	1.07313e+06
Adenosine	Nucleotides and derivatives	6.38792e+07	6.37311e+07	6.22494e+07	6.56215e+07	6.29855e+07	6.43968e+07	78991941	7.44609e+07	6.44418e+07	7.46956e+07	6.28656e+07	6.71699e+07
ADP	Nucleotides and derivatives	0	2188.77	2918.52	2188.49	3646.4	4376.99	5835.45	3648.27	15317.9	6568.38	6564.44	11670.3
Allantoic acid	Nucleotides and derivatives	7.50641e+06	7.39954e+06	4.50419e+06	8.27985e+06	4.3483e+06	4.30339e+06	4.15577e+06	4.31481e+06	7.31864e+06	7.03387e+06	6.98628e+06	7.1047e+06
Allantoin	Nucleotides and derivatives	425954	400394	377796	390182	253801	244319	216604	198375	1.15377e+06	1.06483e+06	1.12932e+06	1.12896e+06
AMP	Nucleotides and derivatives	69875.6	155414	109404	114015	363107	304744	291036	467075	537716	382360	389969	573387
Beta-Pseudouridine	Nucleotides and derivatives	309239	437237	525836	407713	204956	290297	153158	277143	475551	520032	494512	776043
Carbamoylphosphate	Nucleotides and derivatives	171188	110422	95643.2	157515	194000	122525	164830	114462	200172	107569	136187	182860
CDP	Nucleotides and derivatives	13860	13128.6	4378.58	13127.8	13856.5	17502.8	10940.6	10940.6	7294.75	9481.1	14586.2	6566.51
CMP (Cytidine 5'-monophosphate)	Nucleotides and derivatives	249552	245382	276426	224928	406667	433933	525582	386216	463506	448325	403645	519531
Cyclic adenosine monophosphate	Nucleotides and derivatives	8.05178e+06	145870	7.93508e+06	148784	354460	1.25139e+07	287367	358837	1.38913e+07	1.30175e+07	14238797	1.51304e+07
Cytidine	Nucleotides and derivatives	2.86113e+06	2.51805e+06	2.74093e+06	2.83168e+06	2.53574e+06	2.74829e+06	2.64096e+06	2.51959e+06	3.63802e+06	3.53917e+06	3.28941e+06	3.53678e+06
Cytosine	Nucleotides and derivatives	36347.8	37587.2	53081.3	59398.6	56724.7	59336.2	47441	47471.6	70127.4	69654.2	74108.8	77549.8
Deoxycytidine	Nucleotides and derivatives	145087	123311	147687	132540	76491.6	65884.8	56804.5	73463.1	256992	213472	225268	207402
Deoxyguanosine	Nucleotides and derivatives	1.13299e+06	952759	975423	964856	535424	534681	617240	540743	1.9521e+06	1.82579e+06	1.78335e+06	1.73716e+06
Deoxyguanosine triphosphate	Nucleotides and derivatives	130550	132739	124715	148053	135661	136386	110127	122527	185978	175768	189626	204212
Deoxyinosine	Nucleotides and derivatives	143374	128242	147549	150429	74940.9	103832	93015.6	85077.8	247571	266496	221375	287795
Deoxyinosine monophosphate	Nucleotides and derivatives	146586	161227	153292	138895	99381.4	185968	134336	159472	208759	149811	149465	166915
Flavin adenine dinucleotide (FAD)	Nucleotides and derivatives	7575.86	1515.93	6816.36	3788.33	1515.93	5302.9	3029.7	5302.35	9090.4	10606.1	3030.78	10604.2
GMP	Nucleotides and derivatives	27175	20628.5	26620.2	14142.9	68466.7	85489.2	71892.4	46784.3	134458	110821	141889	130876
GTP	Nucleotides and derivatives	6564.72	8751.83	3647.51	4376.43	7296.54	6563.61	8754.25	2918.52	11671.2	12400.1	13127.8	5835.73
Guanine	Nucleotides and derivatives	1.00042e+07	8.03912e+06	9.46605e+06	7.91423e+06	7.73285e+06	9.09984e+06	8.10097e+06	8.5547e+06	9.92538e+06	8.51591e+06	8.91153e+06	9.44263e+06
Guanosine	Nucleotides and derivatives	1.31972e+07	1.29458e+07	1.32286e+07	1.29164e+07	1.76921e+07	1.85848e+07	1.87489e+07	1.82278e+07	2.23644e+07	2.26384e+07	2.28302e+07	2.13893e+07
Guanosine 3',5'-cyclic monophosphate	Nucleotides and derivatives	2.95034e+06	2.65463e+06	3.41441e+06	2.39602e+06	6.29008e+06	6.04507e+06	7.01871e+06	5.49431e+06	4.16964e+06	4.03751e+06	4.41299e+06	4.20258e+06
Hypoxanthine	Nucleotides and derivatives	333978	362771	361243	451377	199547	340412	288540	368825	1.29349e+06	1.16477e+06	1.14811e+06	1.03867e+06
IMP (Inosine 5'-monophosphate)	Nucleotides and derivatives	32788.9	47151.6	33807.1	56795.3	98993.3	77013.2	87837.8	87340.5	96056.6	109971	86722.9	116492
Inosine	Nucleotides and derivatives	1.66369e+07	1.48976e+07	1.55505e+07	1.50091e+07	1.698e+07	1.86423e+07	1.85111e+07	1.80976e+07	1.99204e+07	2.05986e+07	1.75899e+07	1.91152e+07
L-Sepiapterin	Nucleotides and derivatives	28445.4	14588.4	39382.2	20420.1	51784.9	50323.7	18232.8	53972.8	105026	106489	108674	97005.7
N4-Acetylcytidine	Nucleotides and derivatives	114555	107073	225679	281724	194642	185949	146135	210544	719454	763404	753560	752790
N6-(2-Hydroxyethyl)adenosine	Nucleotides and derivatives	184020	143898	159044	156776	134799	172662	160559	175694	423353	415753	365769	387744
NAD	Nucleotides and derivatives	120423	162074	140865	171163	233247	268845	313524	255976	513461	443768	419555	519504
NADP+	Nucleotides and derivatives	126340	246495	224615	199218	352960	357685	374999	244755	254488	282227	250666	292383
Nicotinamide ribotide	Nucleotides and derivatives	664234	550934	585433	542168	873005	910911	746391	766405	354612	316935	340717	312548
Purine	Nucleotides and derivatives	507408	489258	448714	466531	633860	702017	724791	681598	2.18864e+06	2.16597e+06	2.04708e+06	2.27953e+06
Riboflavin 5'-Adenosine Diphosphate	Nucleotides and derivatives	146594	128365	85333.5	47406.4	95539.5	136380	137114	61993.4	88250.2	57618.4	53240	67104.1
Ribosyladenosine	Nucleotides and derivatives	143900	127229	133292	90879.3	140108	151472	149192	148439	327160	322631	311893	270448
Succinyladenosine	Nucleotides and derivatives	312762	296108	301436	299159	390772	407412	385498	449834	1.29055e+06	1.19201e+06	1.17911e+06	1.11328e+06
Thymidine	Nucleotides and derivatives	118905	117384	87096.3	132534	63616.6	53018.8	44683.6	50742.2	84066.3	108310	92400.6	72709.5
Thymine	Nucleotides and derivatives	130264	129498	107161	143888	77250.7	71951.4	64375.2	68916.5	116625	109821	116637	120796
UDP	Nucleotides and derivatives	183071	169918	158256	191800	195446	211131	206392	215866	213668	189977	145125	168458
UMP (Uridine 5'-monophosphate)	Nucleotides and derivatives	422591	449854	403660	421078	780777	744433	705060	705068	351406	253319	274520	270362
Uracil	Nucleotides and derivatives	123978	113411	137111	147333	133104	179422	175043	148413	239940	253073	258908	280787
Ureidosuccinic acid	Nucleotides and derivatives	7.97156e+06	7.69726e+06	7.50509e+06	8.48149e+06	4.41486e+06	4.67826e+06	4.56618e+06	4.56652e+06	7.60893e+06	7.67515e+06	7.36848e+06	7.70089e+06
Uric acid	Nucleotides and derivatives	2.25651e+06	2.21354e+06	2.34187e+06	2.0997e+06	1.35802e+06	1.76719e+06	1.47545e+06	1.51009e+06	913123	869382	847488	935012
Uridine 5'-diphospho-D-glucose	Nucleotides and derivatives	3.71888e+06	4.51459e+06	3.90522e+06	4.64882e+06	4.36798e+06	4.96127e+06	4.29032e+06	4.26075e+06	3.57811e+06	3.43109e+06	3.47928e+06	3.79725e+06
Uridine 5-monophosphate	Nucleotides and derivatives	791337	1.82697e+06	807647	653114	1.83571e+06	2.10378e+06	1.95901e+06	1.81894e+06	2.53012e+06	3.23244e+06	3.69736e+06	3.59644e+06
Uridine diphosphate-n-acetyl-D-glucosamine	Nucleotides and derivatives	83147.7	54701.3	84601.6	82419.3	67827.7	101380	72199.9	78772.8	61268.6	91895.4	78771.9	94815.8
Xanthine	Nucleotides and derivatives	557905	594422	613722	566660	529502	501037	536801	492276	2.95093e+06	2.96108e+06	2.95487e+06	3.14704e+06
Xanthosine	Nucleotides and derivatives	529385	572532	517264	576315	736114	784625	843643	686915	1.00421e+06	1.04364e+06	1.03077e+06	1.00348e+06
1-alpha-Linolenoyl-glycerol-2,3-di-O-glucoside	Glycosides	313527	317321	281724	372597	343070	387750	387746	419544	218870	209783	177213	215834
1-Linolenoyl-rac-glycerol-diglucoside	Glycosides	2.88398e+06	4.10594e+06	2.89233e+06	3.02715e+06	4.88755e+06	5.39707e+06	5.37798e+06	4.81973e+06	3.92087e+06	4.62548e+06	4.7407e+06	4.39654e+06
2,3,5,4'-Tetrahydroxystilbene-2-O-glucoside	Glycosides	585650	593673	606452	588213	665892	705251	638149	692856	891985	847850	886847	893770
2,4,6,4'-Tetrahydroxy-stilbene-2-O-glucoside	Glycosides	606785	678283	716216	701638	710359	743547	668056	687028	886140	987522	956850	962323
3,3',5,7-Tetrahydroxy-4',6-Dimethoxyflavone-7-O-Gentiobioside; (Laciniatin-7-O-Gentiobioside)	Glycosides	27265.5	46958	39384.7	24996.9	41500.8	40241.9	20052.7	46957.1	31692.8	37112.9	42419.5	40144.9
3-Hydroxy-5-Methylphenol-1-O-Glucoside	Glycosides	19695.4	9481.65	11672.2	7293.08	16045.7	4378.58	6565.76	5106.74	7293.92	5834.9	6564.09	8024.78
Acacetin-7-O-glucoside (Tilianin)	Glycosides	2272.95	6818.56	6817.2	3030.78	3030.78	2272.4	3786.69	3788.05	3029.14	4543.43	3030.5	3030.23
Aempferol-3-O-rutinoside	Glycosides	874692	883064	871704	943643	833851	782354	708134	771740	775517	797484	776279	809598
Apigenin-4'-O-rhamnoside	Glycosides	43761.7	51058	44489.6	53970.1	18234.8	10213	13859.4	13860.8	8752.1	15314.3	25523.9	19693
Apigenin-7-O-glucoside(Cosmosiin)	Glycosides	544072	498139	546270	517822	546275	486468	556477	499592	272040	246515	259650	339140
Apigenin-8-C-glucoside-7-O-Sophoroside	Glycosides	18933.7	18935.1	18177.9	26507.2	31809.5	24236.9	21966.5	24991.5	31056.1	28780.9	27265.5	26506.6
Aromadendrin-7-O-glucoside	Glycosides	775280	797864	854782	875947	694312	627227	541891	526211	511981	470404	561576	529484
Benzyl-(2''-O-glucosyl)glucoside	Glycosides	689956	686294	722061	724226	676820	749007	663696	632325	371968	412808	373407	406967
Benzyl-beta-gentiobioside	Glycosides	689956	686294	722061	724226	676820	749007	663696	632325	371968	412808	373407	406967
Chrysoeriol-7-O-rutinoside	Glycosides	3647.99	4376.99	2189.81	5835.17	4376.99	8023.39	2918.52	3648.83	7293.36	8755.56	16776.3	7295.78
Cimifugin-7-O-glucoside	Glycosides	5303.74	6817.2	12117.1	7574.22	9090.68	12874.4	6817.47	6816.39	11360.1	9845.78	9845.78	5302.9
Cytarabine	Glycosides	1.85446e+06	1.80777e+06	1.94669e+06	1.96906e+06	1.80091e+06	2.00742e+06	1.81803e+06	1.71404e+06	2.61845e+06	2.6233e+06	2.37316e+06	2.44758e+06
D(+)-Melezitose O-rhamnoside	Glycosides	49592.8	34281.4	54705.4	45949.2	116700	134937	132747	127639	76588.1	79506.1	64185.7	98469.7
Dihydrocharcone-4'-O-glucoside	Glycosides	54703.4	60537.2	66367.9	51780.5	78766.7	64913.5	93356.4	78039	16773.1	24066.3	18234.6	21882.5
Dihydrokaempferol-3-O-glucoside	Glycosides	26505.8	13634.7	18936.8	16661.3	49987.9	12876.6	45441.5	26506.3	47711.9	61343.6	35593.7	51496.4
Dihydrokaempferol-7-O-glucoside	Glycosides	897099	912011	1.00939e+06	1.05245e+06	529841	784770	801525	843106	574705	518544	614080	625024
Diosmetin-7-O-galactoside	Glycosides	58317.1	63612.8	46197	54526.2	65712.9	63614.6	60573.2	76445.9	19691.1	28781.9	18180.6	34834
E-3,4,5'-Trihydroxy-3'-glucosylstilbene	Glycosides	697242	762894	720586	740278	732241	780379	774532	766517	884660	955430	1.00209e+06	1.01011e+06
Emodin-8-glucoside	Glycosides	702339	709645	743195	741733	696500	758506	607151	701612	395306	455107	349356	347154
Eriodictyol-7-O-glucoside	Glycosides	12114.7	15176.8	16517.6	8452.57	15125.1	17346.1	13636.2	14390.4	8327.64	12875.5	11393.7	15336.7
Galactinol	Glycosides	6.76788e+06	1.42737e+07	7.70343e+06	7.99259e+06	1.18968e+07	2.35224e+07	1.2335e+07	1.18159e+07	6.38433e+06	6.58314e+06	6.9578e+06	7.32802e+06
Glucosylvitexin	Glycosides	970909	1.06556e+06	983024	1.00082e+06	1.4412e+06	1.39124e+06	1.25677e+06	1.4556e+06	1.3132e+06	1.10723e+06	996646	1.0459e+06
Hesperetin-5-O-glucoside	Glycosides	84952.5	97119.6	108558	137340	115399	73017.7	79424.1	102937	38932.9	65603.9	64125.7	43727.6
Hispidulin-7-O-Glucoside	Glycosides	74975.3	60573.9	73915.6	20561.8	113609	74974.2	35564.8	29701.9	67123.5	63504.1	37053.7	58294.2
Hispidulin-8-C-(2''-O-glucosyl)glucoside	Glycosides	36071.6	81113.7	60982.3	101493	94431.6	49446.7	50902.9	67564.4	77922.1	91134.1	61288.2	69653.8
Isorhamnetin-3,7-O-diglucoside	Glycosides	5303.18	6058.81	6059.09	9089.87	8332.32	9088.79	9847.7	9089.32	6815.28	9091.24	5302.9	9845.53
Kaempferol-3-O-(2''-acetyl)glucoside	Glycosides	4544.52	3787.25	10602	4545.08	6059.92	10604.7	6059.39	3029.95	5301.54	8332.05	4545.08	0
Kaempferol-3-O-(6''-galloyl)galactoside	Glycosides	25751.5	29536	31050.3	32566	28777.7	17421.9	13631.7	15149	36354.3	48473.4	34079.4	29536.3
L-Aspartic acid-O-diglucoside	Glycosides	149960	165858	150706	165862	484668	444534	370321	326397	419560	432415	405151	434686
L-Glutamic acid-O-glycoside	Glycosides	32816.5	24072.1	16772.5	31363.2	29177.9	29904.1	35742.1	24071.2	20421.2	16043.6	20424.7	18964.9
L-Glutamine-O-glycoside	Glycosides	26984.1	20419.7	12398.7	18963.3	64916.5	67834.6	52509.8	70750.1	159725	183062	132372	145499
Luteolin-3'-O-glucoside	Glycosides	6817.2	7575.3	20450	23481	7575.86	31810.3	12877.6	31807.3	19691.6	12120.1	9845.81	12496
Luteolin-7-O-glucoside (Cynaroside)	Glycosides	10605	10606.6	20451	9087.15	24235.3	21201.5	20824.8	36351.8	9847.98	15144.8	14387.6	15905.7
Luteolin-7-O-neohesperidoside (Lonicerin)	Glycosides	2.13411e+06	2.14104e+06	2.06075e+06	1.95247e+06	2.00321e+06	1.75783e+06	1.71239e+06	1.78428e+06	1.61465e+06	1.92973e+06	1.82445e+06	1.89334e+06
Luteolin-7-O-rutinoside	Glycosides	1.69033e+06	1.55634e+06	1.69494e+06	1.70479e+06	1.57455e+06	1.42989e+06	1.43746e+06	1.51772e+06	1.54119e+06	1.48969e+06	1.44123e+06	1.52071e+06
Methyl salicylate-2-O-glucoside	Glycosides	4376.43	4376.71	5104.87	3648.55	6563.33	15317.9	2918.8	9482.97	10210.3	16776	4376.71	8023.74
Myricetin-3-O-galactoside	Glycosides	6059.09	3788.89	4545.08	5300.71	3786.69	4543.43	3788.61	6058.81	3030.78	3029.14	3030.78	3029.14
Myricetin-3-O-glucoside	Glycosides	3646.96	2918.52	1460.06	5107.57	0	5834.34	3647.72	3646.96	1459.78	2188.49	2188.49	2917.97
Naringenin-4'-O-glucoside	Glycosides	260371	307061	259638	272043	336958	340609	331852	320179	158268	145139	151694	159722
Naringenin-7-O-glucoside (Prunin)	Glycosides	312165	266944	252346	273506	307054	307053	312890	345717	192545	143682	172125	164835
N'-p-Coumaroylagmatine-glucoside	Glycosides	53010.7	71951.6	53013.5	41652.9	99211.7	81792.7	67405.2	74218.3	79526.2	104517	78767.8	65887.3
Orientin-2''-O-galactoside	Glycosides	174937	184794	197666	198421	351025	323393	299911	291193	142001	132532	168127	167377
p-Coumaric acid-4-O-glucoside	Glycosides	82414.1	88976.7	110132	78769.2	150978	140037	143679	148784	317256	364656	323819	349347
Phloretin-4'-O-glucoside (Trilobatin)	Glycosides	278240	366125	347167	454357	341688	384357	387997	375598	85327.5	102112	99911	105025
Protocatechuic acid-4-O-glucoside	Glycosides	12402.3	10210.8	10940.3	7295.23	6565.48	2188.77	8751.27	10941.2	7295.51	10212.9	5105.7	8023.11
Pyridoxine-5'-O-diglucoside	Glycosides	48474.2	46951.3	43926.9	47711.6	59828.8	60583	64374.4	50743.3	11362.8	22718.8	27261.7	13632.8
Quercetin-3-O-(2''-O-galactosyl)glucoside	Glycosides	13633.6	15902.4	9845.78	7573.38	15907.6	17419.2	13634.9	15906.5	12121.5	32565.1	14389.2	10607.2
Quercetin-3-O-(4''-O-galloyl)arabinoside	Glycosides	0	1459.5	3647.51	2187.94	4377.74	2189.81	0	4376.71	0	2916.93	0	1459.78
Quercetin-3-O-galactoside (Hyperin)	Glycosides	27605.7	11806.2	15998.4	7252.94	13097.7	19697.3	16553.3	10211.4	5704.1	7915.42	10212.5	5106.7
Quercetin-3-O-glucoside (Isoquercitrin)	Glycosides	30632.6	12571.3	14599.9	16777	7805.28	18256	18232.8	8732.73	6560.79	8001.12	6566.9	3597.16
Quercetin-3-O-rutinoside (Rutin)	Glycosides	13860.7	7297.1	2918.52	2189.81	8753.77	5836.49	10213.2	11673	2188.77	4376.99	2917.97	5834.42
Resveratrol-3,5-di-O-glucoside	Glycosides	109286	101273	77803.2	110838	182198	220081	185798	172014	31579.6	28755.5	29699	18716.8
Salicylic acid-2-O-glucoside	Glycosides	671731	759984	713273	814685	528043	506909	543375	484290	485028	423025	479923	398235
Scopoletin-7-O-glucoside (Scopolin)	Glycosides	64738.2	66186.5	78072.3	85071.1	52663.2	55134.3	51444.7	50382.1	67450.4	60674.1	61067.2	59764
Syringaldehyde-4-O-glucoside	Glycosides	25529.3	33546.7	38649.4	44123.8	36464.4	51051.9	34272.1	44121.9	70749.6	61263.2	58351.2	72935.3
Tenuifoliside B	Glycosides	6546.84	5835.59	4375.24	2918.09	2189.62	3648.42	6566.79	4377.99	4394	3644.01	7310.31	4482.77
Vitexin-2-O-galactoside	Glycosides	970909	1.06556e+06	983024	1.00082e+06	1.4412e+06	1.39124e+06	1.25677e+06	1.4556e+06	1.3132e+06	1.10723e+06	996646	1.0459e+06
Vitexin-2-O-rhamnoside	Glycosides	2.08947e+07	2.25973e+07	2.16342e+07	2.19533e+07	2.37554e+07	2.47539e+07	2.42621e+07	2.50502e+07	2.63072e+07	2.80637e+07	2.78204e+07	2.89082e+07
1,5-anhydroglucitol	Carbohydrates	1.88803e+06	1.80621e+06	1.72328e+06	1.80773e+06	1.6945e+06	1.5456e+06	1.81229e+06	1.6237e+06	1.85472e+06	1.92588e+06	1.85996e+06	1.81341e+06
1-Decanol	Carbohydrates	3.59932e+06	1.41529e+06	3.08764e+06	1.32057e+06	2.61321e+06	930603	1.32373e+06	1.0207e+06	3.74639e+06	1.9714e+06	2.74629e+06	1.43463e+06
2,3-Dihydroxypropanal	Carbohydrates	285156	239226	234097	247971	196556	243234	197645	202025	293200	300486	277877	283708
2,6-Dimethyl-7-octene-2,3,6-triol	Carbohydrates	788763	777482	894499	1.01377e+06	503974	557223	525479	568140	611909	694669	727905	620661
2-Deoxy-D-glucose	Carbohydrates	292318	326375	384671	305921	274155	186672	103743	246499	209004	277151	351750	262013
3-Methyl-1-pentanol	Carbohydrates	252348	402579	304123	288082	230467	216609	244325	241405	558665	564859	416812	444524
Alpha-D-Ribose 5-phosphate	Carbohydrates	512922	497189	457215	464711	387383	364010	353394	375796	965796	881233	846858	881571
D-Arabinose	Carbohydrates	166648	304120	271306	268757	191808	237771	151693	166283	242142	252715	223173	245420
D-Fructose 1,6-bisphosphate	Carbohydrates	24796.5	19694.9	21877.4	18234.3	21882.4	39387.4	18234.3	25527.7	36466.6	35002.2	21880.2	41577.2
D-Galactaric acid	Carbohydrates	724223	735901	692177	684110	678273	889060	790596	806643	1.42298e+06	1.35223e+06	1.33252e+06	1.41419e+06
D-Galactose	Carbohydrates	1.41997e+06	1.18373e+06	1.24822e+06	1.11956e+06	1.2924e+06	1.42953e+06	1.27635e+06	1.26762e+06	2.05891e+06	1.90791e+06	1.99255e+06	1.92694e+06
D-Glucono-1,5-lactone	Carbohydrates	41530.7	91177.9	58355.7	43617	61837.9	55240.8	76499.4	59085.7	100417	99908.7	119621	102446
D-Glucosamine	Carbohydrates	28021.4	31047.9	25744.4	26504.1	21207.3	20447.5	60585.5	51499.2	19692.1	21204.3	30296	22720.2
D-glucosamine 1-phosphate	Carbohydrates	151877	261901	256737	257920	206766	190136	243063	313733	500468	340435	295940	324025
D-Glucose 1,6-bisphosphate	Carbohydrates	289203	263997	215858	248691	312138	274946	316522	270559	183040	153885	175018	161893
D-Glucose 6-phosphate	Carbohydrates	272407	292462	281488	272770	331110	325278	353361	312144	223160	203462	232646	213697
D-Glucuronic acid	Carbohydrates	39744.1	86789	90436.9	73665.5	61264.1	110129	35370.4	89710.4	1.42219e+06	1.27047e+06	1.17493e+06	1.30839e+06
Dihydroxyacetone phosphate	Carbohydrates	97727.2	90441.6	53244.2	86060.4	75125.2	80225	74395.1	86794.3	39383.7	51050.9	71842	67097.2
D-Maltose	Carbohydrates	3.09092e+06	1.92509e+06	2.3478e+06	3.43713e+06	2.83208e+06	5.63334e+06	2.94982e+06	5.29383e+06	1.73799e+06	3.05963e+06	1.57588e+06	1.76678e+06
D-Mannitol	Carbohydrates	40109.3	29906.7	67102.2	35742.3	45222.9	29175.5	23342.2	66372.3	64910.5	35009.9	76583.8	67099.7
D-Melezitose	Carbohydrates	69128.9	109786	66031.6	94773.2	119439	137209	159906	111484	74817.7	84499.1	71641.1	70930.6
D-Panose	Carbohydrates	151510	146639	188035	164619	237645	285913	278980	327448	134404	119225	136282	174978
D-Panthenol	Carbohydrates	17420.4	25751.4	32566.2	23479.8	51499.2	47713.6	52258.3	39380.9	65889.9	43924.4	51496.6	51498.9
D-Ribose	Carbohydrates	79126.8	90802.4	78037.5	115235	167025	121803	136387	158270	398229	397847	362498	400408
D-Saccharic acid	Carbohydrates	909472	921881	899305	936443	999911	1.094e+06	1.02907e+06	1.0218e+06	1.85914e+06	1.76212e+06	1.7023e+06	1.9692e+06
D-Threonic Acid	Carbohydrates	1.76063e+06	1.70627e+06	1.71967e+06	1.7293e+06	2.31784e+06	2.5016e+06	2.36671e+06	2.30176e+06	4.33096e+06	4.20666e+06	4.44706e+06	4.47652e+06
D-Trehalose	Carbohydrates	6.03308e+06	6.58053e+06	3.76045e+06	4.02553e+06	4.63045e+06	5.5819e+06	4.47852e+06	6.22993e+06	4.12243e+06	2.62163e+06	3.0742e+06	2.8386e+06
Dulcitol	Carbohydrates	29904.1	35012.7	32818.6	30634	53972.1	33554.4	32091.8	39382.5	59077.6	35007.3	54702.6	54703.5
D-Xylose	Carbohydrates	311417	291008	318720	284444	294659	284442	308511	320906	339143	417178	350455	324560
Fructose	Carbohydrates	2.38155e+06	1.40034e+06	1.37185e+06	1.2793e+06	1.59071e+06	2.22121e+06	1.36608e+06	1.5258e+06	3.42643e+06	2.87133e+06	2.73249e+06	3.0764e+06
Glucaric acid	Carbohydrates	237762	214424	230479	192547	208597	235578	233391	219529	282989	230481	286627	239952
Gluconic acid	Carbohydrates	1.51189e+06	1.61113e+06	1.44407e+06	1.56155e+06	1.67603e+06	1.76139e+06	1.74169e+06	1.61114e+06	2.01955e+06	2.09684e+06	2.23328e+06	2.19097e+06
Gluconolactone	Carbohydrates	163957	129762	91818.4	143743	130265	141490	156846	179100	250340	231050	276291	310806
Glucosamine 6-phosphate	Carbohydrates	200233	149841	156895	158180	274904	298282	190244	190041	500728	255018	291781	474411
Glucose	Carbohydrates	441954	406971	448888	434698	441609	439790	414264	419362	534569	575782	614834	656034
Glyceraldehyde 3-phosphate	Carbohydrates	126901	168840	123259	138571	101743	117427	80958.4	76187.8	73668	50326.8	66371.9	96637.3
Glyceric acid	Carbohydrates	259213	249883	256016	256048	279747	374669	345557	306491	702694	683010	703699	701121
Hexose Disaccharide Monophosphate Pool	Carbohydrates	26256.7	48864.6	48861.5	40842.1	54700.4	31360.7	62719.5	46675.6	63452.3	71476.6	54698.1	35008.2
Hexose Monophosphate Pool	Carbohydrates	1.70517e+06	2.06507e+06	1.92308e+06	1.76462e+06	1.6809e+06	2.25208e+06	2.16355e+06	2.15807e+06	1.49794e+06	1.49716e+06	1.14573e+06	1.49878e+06
Hexose Pool	Carbohydrates	1.5673e+06	1.33324e+06	1.45353e+06	1.36317e+06	1.56809e+06	1.52651e+06	1.46233e+06	1.51776e+06	2.32877e+06	2.26414e+06	1.98452e+06	2.33169e+06
Inositol	Carbohydrates	169206	122396	77615.5	139306	179419	153164	165545	136248	505264	480518	480656	507994
Lactobiose	Carbohydrates	1.30323e+07	1.44703e+07	1.46704e+07	1.40362e+07	2.21847e+07	2.31466e+07	2.23321e+07	2.02626e+07	1.3293e+07	1.21166e+07	1.24836e+07	1.32708e+07
Mannose	Carbohydrates	444150	417894	435423	505432	408411	528031	476605	366861	969300	881782	906924	980219
Myoinositol	Carbohydrates	401483	374136	367959	373412	358100	362094	427017	449260	752676	695061	668059	694327
N-Acetyl-D-mannosamine	Carbohydrates	11363.1	13633.9	15146.2	13633.3	15903.8	12117.1	11360.6	18935.1	7575.58	6816.92	16664.6	7574.22
Nystose	Carbohydrates	10940.6	7293.36	8021.8	10940.3	29902.8	26990.2	20422.6	19693.5	9482.89	11671.5	13128.8	8025.26
Octulose-monophosphate	Carbohydrates	135740	121448	145753	130947	107847	149431	165645	159131	207786	206629	156052	175962
Raffinose	Carbohydrates	450338	509985	487530	490127	822836	945194	906473	686540	433377	364825	375861	426016
Sedoheptulose	Carbohydrates	1.11146e+06	1.12899e+06	1.11405e+06	1.11145e+06	1.41339e+06	1.79189e+06	1.46447e+06	1.50312e+06	182322	183060	175767	170662
Sorbitol-6-phosphate	Carbohydrates	628703	651971	549858	519266	633380	713251	663658	643223	659234	678239	677236	630802
Stachyose	Carbohydrates	45220.1	37219	45214.2	56913	40089.2	64911.1	53964.6	51888.4	57419.9	68748.7	60083.8	61151.4
Sucrose	Carbohydrates	5.37692e+06	9.57187e+06	5.43067e+06	4.6013e+06	1.38835e+07	8.45163e+06	7.25976e+06	7.96718e+06	8.21001e+06	4.10451e+06	4.09985e+06	4.45651e+06
Turanose	Carbohydrates	3.45173e+07	3.81211e+07	3.7121e+07	4.00626e+07	4.8703e+07	4.92833e+07	5.36161e+07	4.66076e+07	4.30412e+07	4.28216e+07	3.9516e+07	4.20929e+07
Verbascose	Carbohydrates	2188.49	4378.3	2918.8	2918.52	2919.83	5835.73	2919.28	5107.29	3647.24	2918.8	5108.33	2188.77
Xylitol	Carbohydrates	196920	71474.6	55427.8	77313.9	102834	123262	92628.1	80229.9	169218	63812.7	129083	61255.1
3-Carbamyl-1-methylpyridinium(1-Methylnicotinamide)	Alkaloids	53005.3	97693.9	106023	90879.4	74970.4	86337	100731	82546.5	44678.4	44678.2	43164.7	84812.3
4,5,6-Trihydroxy-2-cyclohexen-1-ylideneacetonitrile	Alkaloids	346101	387771	321110	334753	542221	566444	526366	508927	2.02583e+06	1.96222e+06	2.09479e+06	1.9304e+06
5-Aminolevulinate	Alkaloids	1.63442e+08	1.59258e+08	1.669e+08	1.52536e+08	1.71919e+08	1.92063e+08	1.75335e+08	1.76094e+08	539098973	5.398e+08	5.31279e+08	5.22767e+08
6-Deoxyfagomine	Alkaloids	2.2766e+06	2.51888e+06	2.63252e+06	2.30154e+06	2.53627e+06	2.84832e+06	2.58709e+06	2.87902e+06	1.87458e+07	1.79714e+07	1.80785e+07	1.81837e+07
Acetryptine	Alkaloids	3786.41	4545.08	4543.99	7572.02	5301.26	7572.02	4545.08	4544.52	7573.94	5304.27	3028.59	6060.73
Acetylcholine	Alkaloids	456274	380936	280973	341556	670216	549809	433949	318837	517251	662673	431667	570251
Agmatine	Alkaloids	6.22766e+06	6.48628e+06	6.62869e+06	4.19442e+06	7.13115e+06	8.10897e+06	7.27115e+06	7.79839e+06	1.0957e+07	1.04882e+07	9.66874e+06	1.01782e+07
Betaine	Alkaloids	3.55502e+06	3.65689e+06	3.56712e+06	3.5096e+06	3.01722e+06	3.07551e+06	2.97587e+06	3.10815e+06	3.93047e+06	3.77909e+06	3.65789e+06	3.87671e+06
Cadaverine	Alkaloids	193497	282485	230971	282487	337379	380925	369939	328300	319580	287006	312011	315807
Canadine	Alkaloids	3786.97	2272.68	3029.95	2273.76	3031.06	3787.25	3788.05	2272.4	5301.26	12118.7	5301.82	3030.78
Choline	Alkaloids	668714	708863	664197	758094	771001	814542	814149	664207	934531	798616	842930	909556
Dehydrocorydaline	Alkaloids	3786.69	6816.11	3030.23	4543.43	2272.4	4545.63	5302.63	5300.98	4544.52	2272.4	3788.05	3031.06
DL-2-Aminooctanoic acid	Alkaloids	96995.1	106489	88976.5	106487	72936.4	84607.1	109403	75849	135658	254542	157542	136394
Feruloylcholine	Alkaloids	88653.8	69296.7	92212.7	88954.3	52435.9	73515	65929.5	57949.7	52371.5	67231.3	66532.6	53952
Feruloylspermidine	Alkaloids	355956	244616	290826	240825	193117	221130	197662	227193	237041	251419	253705	247644
Glycerophosphocholine	Alkaloids	3.15881e+06	3.81511e+06	3.97178e+06	4.11043e+06	4.21171e+06	4.52759e+06	3.87502e+06	4.01609e+06	1.8396e+06	1.67516e+06	1.66227e+06	1.61463e+06
IAA	Alkaloids	3030.78	9847.17	3407.5	15144	7573.13	0	12873.3	12872.5	14389.2	8333.13	8332.05	6057.73
IBA	Alkaloids	173045	215071	226435	201446	211290	338895	297618	202963	213181	282853	258245	215459
Indole	Alkaloids	1.06102e+06	1.13714e+06	1.21699e+06	1.17196e+06	1.73285e+06	2.16298e+06	2.0243e+06	1.88166e+06	1.61305e+07	1.56816e+07	1.62491e+07	1.61114e+07
Indole-3-carboxylic acid	Alkaloids	6.14203e+06	6.05667e+06	6.00613e+06	5.431e+06	5.39223e+06	5.48172e+06	5.51327e+06	5.60427e+06	5.58311e+06	5.98866e+06	6.32119e+06	5.54752e+06
Isocorynoxeine	Alkaloids	16661.6	22721.5	21960.7	31809.5	48473.6	22723.8	29538.8	9847.15	27264.1	20448.9	26508.5	18935.4
Isorhynchophylline	Alkaloids	11363.1	14390.6	7575.86	6059.65	13633.6	5302.9	6058.81	8332.85	29535.7	18175.6	15904.1	18178.4
L-2-Aminoadipic acid	Alkaloids	264308	337757	330182	335485	583889	619482	562699	641434	2.8348e+06	2.49231e+06	2.40903e+06	2.48635e+06
L-Abrine	Alkaloids	1.81995e+06	1.20854e+06	1.4033e+06	1.15302e+06	1.31473e+06	1.43653e+06	1.2879e+06	1.37551e+06	904147	1.00342e+06	960292	965101
L-histidinol	Alkaloids	25749	22339.1	12875.8	13630.6	7573.13	26506.9	21202.6	19309.1	10603.1	13630.3	12120.1	18180
Methoxyindoleacetic acid	Alkaloids	627112	635076	582082	539051	1.09286e+06	1.20032e+06	1.15709e+06	1.15789e+06	1.32182e+07	1.44156e+07	1.35691e+07	1.34958e+07
N',N'',N'''-p-Coumaroyl-cinnamoyl-caffeoyl spermidine	Alkaloids	11358.4	19692.1	8332.32	16663	21962.6	25749.3	21207.2	37110	140104	132530	112082	91634.4
N1,N10-Bis(p-coumaroyl)spermidine	Alkaloids	2272.12	2272.4	2272.12	0	5301.54	3028.59	5301.26	3786.41	4542.88	2273.76	0	3786.69
N-Acetylputrescine	Alkaloids	4.34841e+06	3.84274e+06	4.22665e+06	3.02806e+06	4.66418e+06	5.78294e+06	5.55885e+06	5.05429e+06	8.03604e+06	7.45626e+06	7.7117e+06	6.73216e+06
N-benzylformamide	Alkaloids	1.32237e+07	1.24369e+07	1.23135e+07	1.16606e+07	1.22681e+07	1.51838e+07	1.33132e+07	1.30571e+07	5.0392e+07	4.85191e+07	4.89059e+07	5.10787e+07
Nicotinic Acid Methyl Ester(Methyl Nicotinate)	Alkaloids	24233.7	17419.5	22338.1	31804	51114.9	30665.9	26504.4	46193.9	46953.6	26127	38616.6	29155.5
N-methylphenethylamine	Alkaloids	6058.81	5302.07	5301.54	3030.23	6061.56	3406.41	4543.43	6817.47	4546.16	3029.95	6061.56	4545.63
N-oleoylethanolamine	Alkaloids	758.006	1515.92	1515.9	4546.19	6060.99	7575.21	6060.79	758.006	4546.05	6059.62	6817	6817.59
O-Phosphocholine	Alkaloids	1.11492e+06	957789	922675	903981	1.15378e+06	1.20304e+06	1.10988e+06	1.11591e+06	1.17082e+06	904647	986443	670245
O-Phosphorylethanolamine	Alkaloids	165554	188171	189778	143346	130666	212230	194001	156829	160933	241897	158560	246786
p-Coumaroylagmatine	Alkaloids	612652	265048	621370	436584	547544	592217	587679	601679	746688	821664	755056	670210
Phosphorylcholine	Alkaloids	833686	918633	983278	830987	1.05729e+06	1.02685e+06	936829	948006	1.06264e+06	944789	919802	930634
Piperidine	Alkaloids	1.05196e+06	1.04065e+06	1.07851e+06	981556	1.41398e+06	1.51053e+06	1.31016e+06	1.34433e+06	2.56572e+06	2.21638e+06	2.30347e+06	2.3295e+06
Protopine	Alkaloids	39744	64302.4	42830.7	77041	66647.5	62233.8	89365.6	81938.4	43571.9	49965.4	47717.8	34200.4
Putrescine	Alkaloids	1.91302e+06	1.92855e+06	2.09363e+06	2.10769e+06	3.03089e+06	2.96497e+06	3.09677e+06	3.10699e+06	3.40651e+06	3.51703e+06	3.50193e+06	3.43491e+06
Stachydrine	Alkaloids	219620	91628.7	190465	312764	42413.9	136695	125707	86717.5	719448	598306	555114	509694
Tetrahydrojatrorrhizine	Alkaloids	20452.2	27267.5	11362.1	21205.7	37875.6	24239.7	12119.4	18940.5	17415.4	30184.8	46211.4	12179.6
Theobromine	Alkaloids	35592.3	21966.2	15523.2	21584.3	25751	40139.6	10602.3	27264.2	55284.4	52255.7	40139.4	42032.6
Trigonelline	Alkaloids	1.14885e+07	1.92365e+07	1.94707e+07	1.91408e+07	1.42689e+07	8.84582e+06	1.38013e+07	1.38929e+07	1.83342e+07	1.12898e+07	1.76537e+07	1.76069e+07
Tryptamine	Alkaloids	45556.4	81828.6	79801.3	108032	78394.6	100487	81275.6	65707.7	139380	105897	106371	112798
Tryptophol	Alkaloids	183795	250163	233389	226094	293925	304868	269857	283712	383622	406977	390923	369056
(S)-2-Phenyloxirane	Others	1.17676e+06	878546	888733	886483	8.41536e+06	1.58808e+06	1.12241e+06	1.33444e+06	3.92999e+06	4.16636e+06	3.90404e+06	4.12275e+06
1,11-Undecanedicarboxylic acid	Others	465670	458751	468956	488647	433225	560134	493764	436865	187440	140024	185250	168843
1,5-Dicaffeoylquinic acid	Others	120342	91164.2	118155	99926.9	87524	98460.8	99924.2	86062	65639	84601.3	75854.7	80957.6
3-Methoxybenzenepropanoic acid	Others	330958	223416	251441	234016	397583	450225	457451	456682	755045	697530	814116	824758
3-Phenoxypropionic acid	Others	108668	70014.8	78041	111581	142212	145497	172127	134555	805154	751207	764364	812458
4-Methyl-5-thiazoleethanol	Others	9089.87	11361.2	7574.22	11358.7	15146.5	6819.12	21208.3	11362.5	12117.1	23475.5	8332.32	27268.3
Allysine(6-Oxo DL-Norleucine)	Others	181591	119612	74021.4	176500	209676	238854	177213	202007	714383	736250	727509	713652
Alpha-Lactose	Others	499838	446070	433203	398364	317325	381686	401388	393817	260523	262017	232113	202201
Androsin	Others	75851.7	80227.6	69290.6	62726.1	94450.4	101377	72207.1	66368.4	88253	99919.9	118885	112322
Baicalin	Others	10941.4	10942.2	8024.22	18963.2	18966.2	16046.3	21882.3	18961.9	21882.9	11674.1	10210.3	14590.2
Bavachin	Others	634495	784766	636687	662984	650588	703075	764329	784037	692121	541885	669545	554286
Bavachinin A	Others	236303	230470	188899	199113	484261	546998	568874	476250	463110	381436	476977	341328
Betulonicacid	Others	33325.8	28023.6	22720.7	26509.6	10223.6	27269.4	79524.5	37868.9	115115	88613.2	56798.2	56799.4
Caffeine	Others	439710	40902	26511.6	28027.3	20451.2	24995.7	23479.6	24235.6	18934	18177.9	12120.2	15906
Corilagin	Others	4377.54	3648.55	0	3647.72	2918.8	2188.22	2188.77	0	1459.78	1459.78	1459.78	0
Danshensu	Others	5106.74	5834.9	10210.6	2918.52	9482.41	5835.73	8751.9	3647.51	4376.71	10939	6563.89	10210.3
Epsilon-Viniferin	Others	2273.76	2273.76	0	3029.14	3029.14	3030.5	5301.26	2272.68	6060.48	3030.23	3788.33	3788.33
Imidazole	Others	77262	168121	88559.7	92396.5	115110	118161	133235	174188	105292	166938	102995	178733
Isoferulic acid	Others	1.48932e+06	1.25738e+06	1312745	1.21511e+06	1.98166e+06	2.31056e+06	2.30907e+06	2.23257e+06	9.01595e+06	8.97552e+06	8.68775e+06	9.24307e+06
Isoliquiritigenin	Others	34854.4	55667.1	52074.8	37588.8	49633.2	56173.1	45402.2	59128	30472.4	36599.2	30263.8	28391.5
Isoschaftoside	Others	158262	176500	152426	155349	234854	253808	249430	248707	177229	165557	144408	164103
Loganic acid	Others	1.14793e+06	1.22378e+06	1.1232e+06	1.13189e+06	746804	906540	914573	789126	155346	78041.2	83873.2	140759
Luteolin-7-O-beta-D-glucuronide	Others	23201.6	34868.2	14486.1	16412.3	12742.4	23992.5	29090.2	17582.9	30095	13750.3	20428.1	20185.4
MG-H imidazolones	Others	67400.5	72705.1	46195.4	60206.3	71188.3	79522.6	62101.2	52260.7	78007.5	81030.8	87095.7	67402.1
N6-lactoyl	Others	145415	239312	283995	193126	240063	246873	324128	298380	381709	342307	368807	242344
N6-oxalyl	Others	88751.3	99029.5	120983	88810.7	139602	140773	110989	111940	130557	145227	150087	147969
Panaxadiol	Others	3028.59	2272.4	3787.8	2272.4	0	3787.78	2273.76	4545.35	5300.98	3030.78	2274.04	3788.05
Piceatannol	Others	1.03492e+06	967830	988987	967838	1.05243e+06	1.03855e+06	1.06703e+06	1.10204e+06	615903	665144	718727	697945
Piceid	Others	1.4076e+06	1.55781e+06	1.43973e+06	1.58991e+06	1.94727e+06	2.0669e+06	1.97718e+06	1.88749e+06	732960	770892	794243	813923
Polygalaxanthone VI	Others	15905.2	42410.7	52258.4	15904.6	35597	34843	49986.3	41650.6	9089.32	17418.4	24235.3	9845.78
Protocatechuic acid	Others	92625.5	95180.4	99190.3	103196	97001.1	99923.7	109033	113778	300856	288084	304856	301581
Salvianolic acid B	Others	14587.8	16048.2	13130.1	10212.9	5106.26	18963.8	8752.66	20424.6	25532.2	16049.7	28444.3	35739.4
Schaftoside	Others	1.11223e+06	1.2355e+06	1.16473e+06	1.09548e+06	1.80078e+06	1.70008e+06	1.83134e+06	1.66035e+06	1.02908e+06	1.20412e+06	1.06115e+06	1.11516e+06
Sibiricose A5	Others	1.19615e+06	1.32077e+06	1.20483e+06	1.25188e+06	952517	1.13847e+06	932808	1.07283e+06	1.14358e+06	972209	1.05458e+06	999878
Sibiricose A6	Others	69287.3	106484	95545.5	38657.4	93350.1	158990	90441.4	129095	313613	312149	274218	274232
Styrene	Others	342303	505877	251421	1.2991e+06	511703	618126	333990	345344	1.19656e+06	1.19166e+06	1.16479e+06	1.25752e+06
Tanshinone IIA-sulfonic acid	Others	17508.8	14589	11673.2	11669.7	14080.2	15711.4	12393.2	18144.7	22244.2	20422.9	10211.2	13418.3
Tenuifolin	Others	4377.26	2918.52	4378.58	2188.49	5107.01	5105.15	4376.71	5837.04	4375.67	5833.31	6564.17	9482.97
Tetrahydropalmatine	Others	37108.6	24993.7	32545.2	26504	17963.2	15173.1	25766.6	15124.1	65892.3	64401.2	35664.8	33312.9
Vanilloloside	Others	2.96812e+06	3.22162e+06	2.90001e+06	3.12496e+06	1.64105e+06	1.50101e+06	1.70592e+06	1.55645e+06	1.41199e+06	1.56945e+06	1.52064e+06	1.5061e+06
Vanillomandelic acid (VMA)	Others	8752.38	8752.94	9482.13	5834.9	4376.23	3647.51	13858.4	11670.4	5833.86	5834.34	5104.87	8021.32
3-O-Methylquercetin	Flavonoids	591467	1.20194e+06	669861	1.20413e+06	668412	650267	620651	1.04476e+06	2.11271e+06	2.18944e+06	2.19018e+06	2.28866e+06
4-Ethyl-2-methoxyphenol	Flavonoids	2.86438e+06	2.52196e+06	2.16627e+06	2.09525e+06	2.44527e+06	2.0428e+06	2.12117e+06	1.98808e+06	1.61579e+06	1.45465e+06	1.47686e+06	1.64276e+06
Acacetin	Flavonoids	50738.6	32561.3	46957.7	37110.3	40139.1	39383.7	40142.4	34079.4	61345.8	50741.9	43168	58316.4
Calycosin-7-O-glucoside	Flavonoids	11360.1	9847.17	6059.09	13633.8	8332.6	5303.18	9847.7	6060.48	10604.4	11360.9	9087.42	6059.37
Catechin	Flavonoids	27930.3	24729.6	39964.1	38230.7	31099.4	39095.1	54048.9	61851.5	75533.6	33058.6	75719.2	61961.5
Dihydromyricetin (Ampelopsin)	Flavonoids	257462	153877	102108	119611	86421.5	103196	49594.9	110130	14587.4	16778.8	58711.4	68189.4
Diosmetin (5,7,3'-Trihydroxy-4'-methoxyflavone)	Flavonoids	428849	449997	464582	414272	479170	522201	547003	470423	188165	178682	188169	234844
Epicatechin gallate	Flavonoids	9448.34	3645.9	2188.32	2189.14	7294.74	2918.17	2916.4	1458.11	5835.31	4377.15	2188.52	2918.18
Epigallocatechin-3-gallate	Flavonoids	71472.8	8024.22	5835.73	7296.54	3646.96	3648.55	5837.04	3646.96	5836.76	3647.51	7294.95	4374.56
Epimeredinoside A	Flavonoids	15149.5	14389.5	9846.62	22720.7	32568.4	37865.6	28779	12116	16661.1	24236.1	17420.6	19690.8
Flavone	Flavonoids	109819	77251.3	88605.8	66648.7	87093.2	72702	49983.8	77248.8	92389	93151	100733	99213.4
Hamaudol Glycoside	Flavonoids	4542.88	4544.8	4543.99	4544.55	5302.9	7574.22	11361.5	16662.2	6058.53	3788.33	59832	3786.97
Hispidulin (5,7,4'-Trihydroxy-6-methoxyflavone)	Flavonoids	74103.9	83352.7	96176.5	90883.7	80939.1	96095.8	98364.7	79024.5	63753.8	64928.9	63591.5	76491.3
Isorhamnetin	Flavonoids	2916.93	4376.23	5105.98	2917.97	13127	26985.4	13859.2	21877.7	354442	366121	387996	388001
Isoscutellarein	Flavonoids	12909.7	19064.6	14812.4	29144	17028.4	15006.6	27564	12113.8	5297.31	6630.09	4544.66	7521.43
Kaempferol-7-O-glucuronide	Flavonoids	3786.97	0	2272.68	3029.14	3786.69	2272.68	3030.23	4545.35	1516.21	9847.7	2272.68	3788.61
Luteolin (5,7,3',4'-Tetrahydroxyflavone)	Flavonoids	401849	414265	415692	119606	119606	507630	110854	109396	37924.5	35738.2	372692	404050
Myricetin	Flavonoids	6815.56	6817.47	14393.1	3788.33	3030.78	5302.35	4546.72	5302.9	8331.21	6816.11	10602.8	3787.25
Naringenin (5,7,4'-Trihydroxyflavanone)	Flavonoids	76582.5	73664.5	81690.7	91166.5	88980.1	110131	120340	81679.4	35740.1	33550	26985.6	24065.3
Persicoside	Flavonoids	117423	123997	98539.9	100329	146529	109757	146262	120343	108676	79972.4	66299.5	111491
Phloretin	Flavonoids	32090	23333.5	21152.8	11668.8	21147.7	18233.8	11668.3	21513.6	7293.92	13126.7	4376.23	8753.49
Pinobanksin	Flavonoids	129823	127634	117422	118145	198377	176495	153888	191090	57616.3	60536.4	60543.2	51054.1
Pinocembrin (Dihydrochrysin)	Flavonoids	15319.5	24071	18962.8	8022.63	31362	24069.7	16774	13857.5	29536.2	29902	39384.4	10211.7
Quercetin	Flavonoids	9845.81	8330.4	9087.12	4544.52	11361.4	7573.66	16659.7	16660.2	12118.5	9844.95	18175.1	6058.84
Resveratrol	Flavonoids	13634.8	7577.88	3028.91	4545.03	3032.02	9087.61	11361.3	9088.5	10604.3	3767.74	4546.29	14390.5
Sophoricoside	Flavonoids	481349	533140	520732	493025	640349	624292	571059	634512	111590	108670	156805	151700
Taxifolin-3-O-rhamnoside (Astilbin)	Flavonoids	24070	17506.1	21883.3	51053.4	24800	41573.2	38656.6	47409.2	49593.3	67830.2	63453.9	61266.7
Vitexin	Flavonoids	15150.9	7574.47	15905.4	21205.3	23478.6	15148.2	26508.8	17422.2	3788.05	9848	6818.03	6057.17
BA	Plant hormones	78034	71468.7	62721.8	70382.7	83872.6	82414.7	78398.2	75483.3	91527.8	57974.8	78035.7	97001.4
GA1	Plant hormones	5126.3	16024.2	2660.19	7980.08	5325.94	2188.53	8752.07	6568.99	2918.33	4372.26	10917.3	8783.09
GA12	Plant hormones	50447.1	27301.5	31769.8	35408.3	41370.6	45449.8	37166.9	35647.3	22023.7	29847.2	33209.2	67036.9
GA12-Ald	Plant hormones	237397	189616	245049	240675	134198	156433	113773	138929	33911.4	64182	75848	44488.6
GA13	Plant hormones	27718.5	12402.4	11669.6	18964.7	15311.3	21852.3	28409.2	23338.1	24071.5	14585.7	17504	10942.3
GA15	Plant hormones	8023.74	7296.54	5104.87	8752.58	3648.55	5836.01	8022.63	4377.26	4377.26	5106.74	5106.74	5105.15
GA19	Plant hormones	33547.1	77302.5	63814.6	31362.3	26251	29903	43029.7	39386.9	47035.3	115213	50685.8	79858
GA24	Plant hormones	56871.4	31240.3	69826.9	41926.6	41162.9	60768.6	69459.1	26966	101410	108169	73442.8	73040.8
GA29	Plant hormones	5105.59	7317.05	9485.08	8004.92	5106.93	15320.8	11652.3	10207.2	4377.68	3652.21	10216.2	5835.48
GA3	Plant hormones	21743.1	26960.7	15038.5	21052.1	20268.8	17738.1	28370.6	21960.9	12354	27544.7	24179.7	24928.8
GA34	Plant hormones	5076.51	5674.13	7293.63	5835.52	8773.4	5842.09	5834.55	11031.7	8709.48	6560.43	10940.8	7335.09
GA4	Plant hormones	337692	296125	349363	273506	258912	280808	234122	265490	156086	157539	192547	183070
GA44	Plant hormones	26973.1	18565.5	33249.7	19239.3	25820.4	17617.4	20431.4	26560.8	18103.4	34834.6	26356	20334.7
GA51	Plant hormones	102826	280409	249410	255252	167724	195456	234083	280064	268392	223181	197650	265477
GA53	Plant hormones	42557.8	55749.8	42362.2	59236.8	47662.6	51341.2	67638.5	45628.2	46418.5	20624.4	30946.1	31555.7
GA6	Plant hormones	12382.8	13606.3	15360.3	17719	21519.6	21927.8	23126.8	16337.7	17531.6	16757	12174	16713.9
GA7	Plant hormones	2.93506e+07	2.24265e+07	2.67614e+07	2.18474e+07	2.15225e+07	2.4103e+07	2.2472e+07	2.29894e+07	1.41929e+07	1.35222e+07	1.39606e+07	1.40221e+07
GA8	Plant hormones	11670.4	7295.28	7296.93	2918.23	8024.25	7295.37	10214.7	13129	22613.9	29177.6	14482.8	26259.4
GA9	Plant hormones	1.05242e+06	1.34339e+06	1.31788e+06	1.06956e+06	823397	820476	778904	816834	1.30841e+06	1.15086e+06	1.27195e+06	1.19791e+06
ICA	Plant hormones	1.61463e+06	1.64684e+06	1.5237e+06	1.57601e+06	2.65567e+06	3.02509e+06	2.7165e+06	2.87039e+06	2.16002e+07	2.03251e+07	2.02379e+07	2.06292e+07
JA	Plant hormones	325279	391647	292474	305588	304872	286625	271669	315798	330021	325292	401142	452185
JA-Ile	Plant hormones	3.15804e+06	2.88672e+06	2.9013e+06	2.90341e+06	3.15364e+06	3.68104e+06	3.34331e+06	3.34846e+06	1.90358e+06	1.92935e+06	1.93703e+06	1.94879e+06
MeIAA	Plant hormones	93149.6	162836	106014	64369	52631.5	159812	99218.3	266578	101482	925474	185538	594475
MESA	Plant hormones	2188.49	2917.49	0	3646.68	4375.67	2918.52	2188.77	5107.29	3646.68	2188.77	2917.97	3647.24
OPDA	Plant hormones	167742	153881	144401	112311	112318	155344	135647	129820	122526	78040.7	113046	97735.3
Protocatechualdehyde	Plant hormones	1.02251e+07	8.74781e+06	8.78594e+06	8.77757e+06	5.66883e+06	6.34299e+06	6.14598e+06	6.0253e+06	6.804e+06	6.83808e+06	6.34033e+06	6.32875e+06
Salicyluric acid	Plant hormones	293189	256356	222804	253809	482101	577607	529858	539719	686308	700877	778559	837281
ZR	Plant hormones	68918.4	62103.1	60586.1	43925.5	71949.7	71949.4	93912	84827.4	118899	92397.2	103000	78008.3
4-Pyridoxic acid	Vitamins and derivatives	264600	236832	237599	243063	159292	156143	150580	147938	527715	444961	415956	393213
5-methyltetrahydrofolic acid(5-MTHF)	Vitamins and derivatives	26507.4	12874.4	15906	9088.51	44682.2	30297.7	38625.1	30294.6	34839.5	30293.3	40899.7	40138.8
Alpha-Tocopherol	Vitamins and derivatives	29537.4	12876	22719.6	16663.3	21962.9	24992.3	18935.7	17420	32569.3	24992.9	14389.8	21961.8
L-Ascorbic acid	Vitamins and derivatives	791684	777102	883940	791334	683386	967466	821244	796791	1.46779e+06	1.39304e+06	1.50826e+06	1.43607e+06
Nicotinate D-ribonucleoside	Vitamins and derivatives	853536	760346	811825	705836	699727	748957	720199	685365	1.04213e+06	829236	848166	972384
Nicotinic acid	Vitamins and derivatives	204933	177957	173572	137484	127636	118890	97001.4	112315	279342	218062	282255	281165
Orotic acid	Vitamins and derivatives	53238.8	46682.2	63457.1	49596.7	37926.8	78400.9	59074.4	73661.5	84603.5	88245.2	81680.6	140031
Pantothenic acid	Vitamins and derivatives	604628	659364	682606	718452	609780	611954	614479	548501	1.07833e+06	1.06989e+06	1.03489e+06	1.10464e+06
Pyridoxal 5-phosphate	Vitamins and derivatives	133471	134201	112319	171397	110859	116688	102832	96270.4	167018	163374	175771	212236
Vitamin-A1(Retinol)	Vitamins and derivatives	39145.1	27389.5	35985.3	35983.6	42398.6	83951.6	33047.2	40489.2	69857	42096.5	40211.8	80080
Vitamin-B1(Thiamine)	Vitamins and derivatives	5300.71	3787.78	3786.41	2272.95	10601.4	8331.21	13633.6	7573.94	6060.45	6059.92	6058.81	8331.24
Vitamin-B12(Cyanocobalamin)	Vitamins and derivatives	3786.41	15906.8	15904.9	26509.1	7573.66	37109.9	27266.1	26508.8	18174.8	13634.7	21206.7	8332.88
Vitamin-B2(Riboflavin)	Vitamins and derivatives	456378	365861	419192	365684	305176	242934	243480	252320	308376	286331	250730	253594
Vitamin-B3(Nicotinamide)	Vitamins and derivatives	8.82672e+06	6.28509e+06	7.28138e+06	7.70133e+06	3.04944e+06	3.63145e+06	3.15654e+06	3.16106e+06	5.75574e+06	5.26307e+06	5.53812e+06	5.76566e+06
Vitamin-B3(Nicotinic acid)	Vitamins and derivatives	1.73199e+06	1.31542e+06	1.42068e+06	1.18633e+06	767169	946652	921665	900419	1.94982e+06	1.72511e+06	1.71308e+06	1.82444e+06
Vitamin-B5(Pantothenic acid)	Vitamins and derivatives	642970	714875	711175	699777	628577	745227	742960	660370	1.04593e+06	1.05047e+06	973199	982339
Vitamin-B6(pyridoxamine)	Vitamins and derivatives	29243.8	36241.2	48978	39383.8	18925.7	32568	19693.3	24996.5	57506.2	53766.3	53771.1	35592.5
Vitamin-B6(pyridoxine)	Vitamins and derivatives	2.98838e+06	2.79414e+06	2.98922e+06	2.94981e+06	2.19241e+06	2.47076e+06	2.05768e+06	2.15837e+06	1.65703e+06	1.61386e+06	1.66537e+06	1.49574e+06
Vitamin-C(Ascorbic_acid)	Vitamins and derivatives	4545.63	4544.24	4545.08	3788.05	6815.56	6059.65	3788.61	6058.53	6059.09	4544.24	3030.23	3788.05
Vitamin-K1(phylloquinone)	Vitamins and derivatives	34078.1	40896.1	38621.8	10979	22720.7	22721.8	21206.7	10602.8	12116	11360.1	13632.8	25752.3
Xanthurenic acid	Vitamins and derivatives	190339	180879	233383	304841	125430	159713	115954	144393	736963	421530	459460	716906
3-O-(2-O-Acetyl-glucosyl)oleanolic acid	Terpenoids	842357	979481	881012	1.16325e+06	1.08379e+06	1.20848e+06	1.12822e+06	1.38715e+06	807320	834318	671700	662945
6'-O-Galloyl Paeoniflorin	Terpenoids	4378.22	16778.8	7296.68	3648.22	8024.96	11671.9	6565.19	5836.8	17502.6	10212.4	14590.8	2919.73
8-Debenzoylpaeoniflorin	Terpenoids	3786.41	2272.4	4544.8	4544.8	4544.8	5303.18	2272.95	6059.09	6059.37	6817.75	3788.33	4543.99
Oleanonic acid	Terpenoids	908760	921756	1.30426e+06	1.03273e+06	1.42513e+06	1.7453e+06	1.51486e+06	1.83146e+06	3.68191e+06	3.62851e+06	3.95934e+06	4.27779e+06
Paeoniflorigenone	Terpenoids	7572.02	7572.58	5302.9	6059.65	6817.2	7574.49	4545.08	6815.56	5302.35	8332.58	9089.34	7572.58
Paeoniflorin	Terpenoids	15318.2	8755.08	10215	13132.4	6560.91	12400.6	14589.1	8748.63	16046.2	17507	11673.7	10213.7
Paeonilactone C	Terpenoids	16662.2	19692.7	18178.7	9087.95	15903.5	25752.1	16661.6	22724.5	42411.2	11359	44684.4	32564.9
Sanguisorbigenin	Terpenoids	19695.7	19690.8	16664.1	33326.8	24994.2	24992.6	16662.7	12877.1	37868.9	52255.9	35596.2	33326
Ursonic acid	Terpenoids	1.17192e+06	1.17887e+06	1.52902e+06	1.34992e+06	1.77083e+06	2.18583e+06	2.07245e+06	2.15404e+06	5.54918e+06	5.59634e+06	6.37368e+06	5.83203e+06
1,3,4,6-Tetra-O-Galloyl-D-Glucose	Tannins	3648.27	0	0	0	0	0	0	2189.53	5835.17	1459.5	4378.3	4377.54
1-O-Galloyl-D-glucose	Tannins	189641	189641	244317	237777	159005	166294	185260	170672	88983.4	102109	92632.7	105031
3,3'-O-Dimethylellagic Acid	Tannins	18933.8	36354	31050.3	26509.1	34081.9	56042.6	46197.1	36354.6	15906.8	20448.3	13633.1	21205.6
3-O-Methylgallic Acid	Tannins	24071.9	16776.1	18235.8	14588.2	23338.9	21883.7	27716.7	22610.5	97001.8	102841	97736.3	94089.9
Ellagic acid	Tannins	9481.58	9485.31	9481.3	9482.13	43031.1	21147.4	17867.7	14948.4	38658.9	35742.8	21879.2	21878.6
Gallic acid	Tannins	325290	410259	247988	231927	222457	601331	133106	273145	76579.6	167013	199849	137119
Coumarin	Lignans and Coumarins	14386.2	14388.1	32567.3	20447.8	14008.7	15524.1	26505.5	9087.42	11360.9	17414.2	9844.98	21205.9
Isoscopoletin (6-Hydroxy-7-Methoxycoumarin)	Lignans and Coumarins	10602.8	12118.2	11357.9	9088.23	9847.15	14766	8332.05	8707.95	15906.5	9086.31	9087.12	10603.4
Scopoletin (7-Hydroxy-5-methoxycoumarin)	Lignans and Coumarins	2272.12	3786.97	3788.05	4545.88	1515.66	6059.65	4544.52	6062.65	3030.78	2272.68	1515.66	2272.4

## Sheet: Table S2
	TableS2 Differential metabolites in oat seedlings under Na2SeO3 treatments between two groups
	CK vs T0.02 (specific DAM,18)	CK vs T0.1 (specific DAM,54)	T0.02 vs T0.1 (specific DAM,31)
1	N-Carbamoyl-L-aspartic acid	(S)-2-Phenyloxirane	Urocanic acid
2	Guanosine 3',5'-cyclic monophosphate	Phenylalanine	9(10)-EpOME;(9R,10S)-(12Z)-9,10-Epoxyoctadecenoic acid
3	Protocatechualdehyde	Guanosine	Piceatannol
4	1-O-p-Coumaroylquinic acid	Xanthosine	Punicic acid (9Z,11E,13Z-octadecatrienoic acid)
5	2,5-Dihydroxybenzaldehyde	Vitamin-B6(pyridoxine)	GA9
6	2,6-Dimethyl-7-octene-2,3,6-triol	Aromadendrin-7-O-glucoside	D-Glucose 6-phosphate
7	1-Linolenoyl-rac-glycerol-diglucoside	Tryptophol	L-Prolyl-L-Phenylalanine
8	Vitamin-B2(Riboflavin)	D-Galactose	L-Leucyl-L-phenylalanine
9	L-Leucyl-L-Leucine	N-Acetylputrescine	FA(16:0)
10	FA(18:2)	Dihydrokaempferol-7-O-glucoside	Pyridoxal 5-phosphate
11	FA(20:0)	L-Kynurenine	Isoliquiritigenin
12	Shomaside A	Hexose Pool	3-O-(2-O-Acetyl-glucosyl)oleanolic acid
13	N1,N10-Bis(p-coumaroyl)spermidine	Farnesyl diphosphate	Polygalaxanthone VI
14	NADP+	Salicylic acid-2-O-glucoside	Phenylacetylglutamine
15	4-O-(6'-O-Glucosylcaffeoylglucosyl)-4-hydroxybenzyl alcohol	Phenylpyruvic acid	Protopine
16	2-Deoxy-D-glucose	Agmatine	Gingerglycolipid B
17	Baicalin	Glycine	L-Glutamic acid-O-glycoside
18	3-Hydroxyoctadecanoic Acid	1-O-Salicyl-D-glucose	Cyclo(Phe-Glu)
19		Dihydrokaempferol-3-O-glucoside	Quercetin-3-O-rutinoside (Rutin)
20		7-methylguanosine	SM 36:2;2
21		Glyceraldehyde 3-phosphate	4-Hydroxy-3-methoxymandelate
22		4-Ethyl-2-methoxyphenol	Quercetin-3-O-galactoside (Hyperin)
23		Phenethyl caffeate	1,3,4,6-Tetra-O-Galloyl-D-Glucose
24		Vanillin	O-Phospho-L-serine
25		Ellagic acid	SM 40:1;4
26		SM 42:2;2	Galactinol
27		Cytosine	Succinic anhydride
28		N-oleoylethanolamine	3-Carbamyl-1-methylpyridinium(1-Methylnicotinamide)
29		SM 42:1;2	D-Maltose
30		3-Hydroxypropanoic acid	LPC(16:0)
31		SM 38:0;2	L-Methionine methyl ester
32		Myricetin-3-O-galactoside
33		ZR
34		Betulonicacid
35		4-Aminosalicylic acid
36		Dulcitol
37		Glucosamine 6-phosphate
38		LPE(18:2)
39		Gallic acid
40		Orotic acid
41		Salvianolic acid B
42		Quercetin-3-O-glucoside (Isoquercitrin)
43		S-Adenosylhomocysteine
44		p-Coumaroylagmatine
45		D-Fructose 1,6-bisphosphate
46		N6-lactoyl
47		Catechin
48		LPC(17:1)
49		Carnitine-C10
50		N-Acetyl-L-Arginine
51		Tenuifolin
52		Epsilon-Viniferin
53		Chrysoeriol-7-O-rutinoside
54		D-glucosamine 1-phosphate

## Sheet: Table S3
	Table S3 24 The DAMs shared between T0.02 and T0.1 treatments with respect to CK
1	2,5-Dihydroxybenzoic acid; Gentisic Acid
2	4-O-Glucosyl-3,4-dihydroxybenzyl alcohol
3	1-Eicosanol
4	2-Furoic acid
5	2-Pyrocatechuic acid
6	3-(4-Hydroxyphenyl)-propionic acid
7	5-methyltetrahydrofolic acid(5-MTHF)
8	AMP
9	Apigenin-4'-O-rhamnoside
10	Bavachinin A
11	CMP (Cytidine 5'-monophosphate)
12	Citrate
13	Cryptochlorogenic acid (4-O-Caffeoylquinic acid)
14	D-Panthenol
15	FA(22:0)
16	IMP (Inosine 5'-monophosphate)
17	L-Aspartic acid-O-diglucoside
18	Lysine
19	Putrescine
20	Ricinoleic acid
21	Salicyluric acid
22	Sinapic acid
23	Vanilloloside
24	Vitamin-B1(Thiamine)

## Sheet: Table S4
Table S4 KEGG enrichment of metabolites under Na2SeO3 treatments
CKvsT0.02.Mix .KEGG.enriched.
ID	Description	MetaboRatio	BgRatio	pvalue	p.adjust	qvalue	KEGGID	Count	KEGGID(LOG2FC)	RichFactor	URL	SecondClass	TopClass	UP	DOWN
taes01240	Biosynthesis of cofactors	19/65	328/4910	2.03722e-08	9.98237e-07	8.14888e-07	C00568/C00438/C00105/C00632/C00158/C00078/C00153/C00483/C00156/C00130/C00003/C00127/C00020/C00255/C00253/C00378/C00337/C00006/C00008	19	C00568(2.02292732891962)/C00438(-0.775105132008134)/C00105(0.790384873199232)/C00632(2.21062375330814)/C00158(0.76391248470544)/C00078(0.760983766987219)/C00153(-1.21115712118928)/C00483(1.13442503373308)/C00156(-0.617707560234237)/C00130(1.04209621149255)/C00003(0.849945837396447)/C00127(2.00323918783442)/C00020(1.66808336405077)/C00255(-0.622476054798001)/C00253(-0.677297724774464)/C00378(1.405…	4.38	https://www.kegg.jp/kegg-bin/show_pathway?map=taes01240&multi_query=cpd:C00568+purple%0d%0acpd:C00438+yellow%0d%0acpd:C00105+purple%0d%0acpd:C00632+purple%0d%0acpd:C00158+purple%0d%0acpd:C00078+purple%0d%0acpd:C00153+yellow%0d%0acpd:C00483+purple%0d%0acpd:C00156+yellow%0d%0acpd:C00130+purple%0d%0acpd:C00003+purple%0d%0acpd:C00127+purple%0d%0acpd:C00020+purple%0d%0acpd:C00255+yellow%0d%0acpd:C0025…	Global and overview maps	Metabolism	13	6
taes00230	Purine metabolism	10/65	99/4910	5.01459e-07	1.22857e-05	1.00292e-05	C00559/C00330/C00942/C05512/C00130/C00020/C00144/C00008/C00499/C06196	10	C00559(-0.792776346108539)/C00330(-0.853550580489187)/C00942(1.12215738947226)/C05512(-0.674553061471973)/C00130(1.04209621149255)/C00020(1.66808336405077)/C00144(1.62212381855004)/C00008(1.18975118714052)/C00499(-0.693490015364634)/C06196(1.04737915275845)	7.63	https://www.kegg.jp/kegg-bin/show_pathway?map=taes00230&multi_query=cpd:C00559+yellow%0d%0acpd:C00330+yellow%0d%0acpd:C00942+purple%0d%0acpd:C05512+yellow%0d%0acpd:C00130+purple%0d%0acpd:C00020+purple%0d%0acpd:C00144+purple%0d%0acpd:C00008+purple%0d%0acpd:C00499+yellow%0d%0acpd:C06196+purple	Nucleotide metabolism	Metabolism	6	4
taes00240	Pyrimidine metabolism	8/65	64/4910	1.4977e-06	2.44625e-05	1.99693e-05	C00438/C00105/C00881/C00178/C00214/C00055/C00337/C02067	8	C00438(-0.775105132008134)/C00105(0.790384873199232)/C00881(-1.00880540148964)/C00178(-0.85456802383281)/C00214(-1.10429530485271)/C00055(0.814696286962882)/C00337(-0.613732090750141)/C02067(-0.860093341904838)	9.44	https://www.kegg.jp/kegg-bin/show_pathway?map=taes00240&multi_query=cpd:C00438+yellow%0d%0acpd:C00105+purple%0d%0acpd:C00881+yellow%0d%0acpd:C00178+yellow%0d%0acpd:C00214+yellow%0d%0acpd:C00055+purple%0d%0acpd:C00337+yellow%0d%0acpd:C02067+yellow	Nucleotide metabolism	Metabolism	2	6
taes02010	ABC transporters	10/65	138/4910	1.06236e-05	0.000130139	0.000106236	C00134/C00559/C00243/C00881/C00330/C05512/C00492/C00255/C22040/C00378	10	C00134(0.601051456759176)/C00559(-0.792776346108539)/C00243(0.645481540536616)/C00881(-1.00880540148964)/C00330(-0.853550580489187)/C05512(-0.674553061471973)/C00492(0.79435640486346)/C00255(-0.622476054798001)/C22040(-0.870387490599907)/C00378(1.40593272955629)	5.47	https://www.kegg.jp/kegg-bin/show_pathway?map=taes02010&multi_query=cpd:C00134+purple%0d%0acpd:C00559+yellow%0d%0acpd:C00243+purple%0d%0acpd:C00881+yellow%0d%0acpd:C00330+yellow%0d%0acpd:C05512+yellow%0d%0acpd:C00492+purple%0d%0acpd:C00255+yellow%0d%0acpd:C22040+yellow%0d%0acpd:C00378+purple	Membrane transport	Environmental Information Processing	4	6
taes00380	Tryptophan metabolism	7/65	83/4910	9.64297e-05	0.000945011	0.000771438	C05660/C00632/C00780/C00078/C00463/C10164/C02470	7	C05660(0.951214113022124)/C00632(2.21062375330814)/C00780(1.4373457115283)/C00078(0.760983766987219)/C00463(0.766220304038099)/C10164(-0.635257380079781)/C02470(-0.737430743028133)	6.37	https://www.kegg.jp/kegg-bin/show_pathway?map=taes00380&multi_query=cpd:C05660+purple%0d%0acpd:C00632+purple%0d%0acpd:C00780+purple%0d%0acpd:C00078+purple%0d%0acpd:C00463+purple%0d%0acpd:C10164+yellow%0d%0acpd:C02470+yellow	Amino acid metabolism	Metabolism	5	2
taes00760	Nicotinate and nicotinamide metabolism	4/65	55/4910	0.00575353	0.0469871	0.0383568	C00153/C00003/C00253/C00006	4	C00153(-1.21115712118928)/C00003(0.849945837396447)/C00253(-0.677297724774464)/C00006(0.739807761305917)	5.49	https://www.kegg.jp/kegg-bin/show_pathway?map=taes00760&multi_query=cpd:C00153+yellow%0d%0acpd:C00003+purple%0d%0acpd:C00253+yellow%0d%0acpd:C00006+purple	Metabolism of cofactors and vitamins	Metabolism	2	2
taes00940	Phenylpropanoid biosynthesis	4/65	58/4910	0.00694894	0.0486426	0.0397082	C10434/C00482/C01494/C00761	4	C10434(2.11966865881538)/C00482(0.639894353802873)/C01494(0.803973610393365)/C00761(1.26711098381241)	5.21	https://www.kegg.jp/kegg-bin/show_pathway?map=taes00940&multi_query=cpd:C10434+purple%0d%0acpd:C00482+purple%0d%0acpd:C01494+purple%0d%0acpd:C00761+purple	Biosynthesis of other secondary metabolites	Metabolism	4	0
taes00195	Photosynthesis	2/65	11/4910	0.00878851	0.0538296	0.0439426	C00006/C00008	2	C00006(0.739807761305917)/C00008(1.18975118714052)	13.73	https://www.kegg.jp/kegg-bin/show_pathway?map=taes00195&multi_query=cpd:C00006+purple%0d%0acpd:C00008+purple	Energy metabolism	Metabolism	2	0
taes00480	Glutathione metabolism	3/65	38/4910	0.0134303	0.0731208	0.0596904	C00134/C00127/C00006	3	C00134(0.601051456759176)/C00127(2.00323918783442)/C00006(0.739807761305917)	5.96	https://www.kegg.jp/kegg-bin/show_pathway?map=taes00480&multi_query=cpd:C00134+purple%0d%0acpd:C00127+purple%0d%0acpd:C00006+purple	Metabolism of other amino acids	Metabolism	3	0
taes00190	Oxidative phosphorylation	2/65	16/4910	0.0183766	0.0900454	0.0735064	C00003/C00008	2	C00003(0.849945837396447)/C00008(1.18975118714052)	9.44	https://www.kegg.jp/kegg-bin/show_pathway?map=taes00190&multi_query=cpd:C00003+purple%0d%0acpd:C00008+purple	Energy metabolism	Metabolism	2	0
taes00310	Lysine degradation	3/65	50/4910	0.0279009	0.124286	0.101458	C00956/C03196/C03087	3	C00956(0.925289068443852)/C03196(1.10987448089141)/C03087(0.612576433964451)	4.53	https://www.kegg.jp/kegg-bin/show_pathway?map=taes00310&multi_query=cpd:C00956+purple%0d%0acpd:C03196+purple%0d%0acpd:C03087+purple	Amino acid metabolism	Metabolism	3	0
taes00250	Alanine, aspartate and glutamate metabolism	2/65	28/4910	0.0523143	0.195022	0.159202	C00438/C00158	2	C00438(-0.775105132008134)/C00158(0.76391248470544)	5.4	https://www.kegg.jp/kegg-bin/show_pathway?map=taes00250&multi_query=cpd:C00438+yellow%0d%0acpd:C00158+purple	Amino acid metabolism	Metabolism	1	1
taes00591	Linoleic acid metabolism	2/65	28/4910	0.0523143	0.195022	0.159202	C14765/C01595	2	C14765(0.761238465633892)/C01595(0.611890619146377)	5.4	https://www.kegg.jp/kegg-bin/show_pathway?map=taes00591&multi_query=cpd:C14765+purple%0d%0acpd:C01595+purple	Lipid metabolism	Metabolism	2	0
taes00750	Vitamin B6 metabolism	2/65	29/4910	0.0557206	0.195022	0.159202	C00847/C00534	2	C00847(-0.677733000669718)/C00534(-0.677633529370852)	5.21	https://www.kegg.jp/kegg-bin/show_pathway?map=taes00750&multi_query=cpd:C00847+yellow%0d%0acpd:C00534+yellow	Metabolism of cofactors and vitamins	Metabolism	0	2
taes00730	Thiamine metabolism	2/65	31/4910	0.062759	0.205013	0.167357	C00003/C00378	2	C00003(0.849945837396447)/C00378(1.40593272955629)	4.87	https://www.kegg.jp/kegg-bin/show_pathway?map=taes00730&multi_query=cpd:C00003+purple%0d%0acpd:C00378+purple	Metabolism of cofactors and vitamins	Metabolism	2	0
taes00400	Phenylalanine, tyrosine and tryptophan biosynthesis	2/65	34/4910	0.0738437	0.213153	0.174002	C00078/C00463	2	C00078(0.760983766987219)/C00463(0.766220304038099)	4.44	https://www.kegg.jp/kegg-bin/show_pathway?map=taes00400&multi_query=cpd:C00078+purple%0d%0acpd:C00463+purple	Amino acid metabolism	Metabolism	2	0
taes01040	Biosynthesis of unsaturated fatty acids	3/65	74/4910	0.0739509	0.213153	0.174002	C01595/C06425/C08281	3	C01595(0.611890619146377)/C06425(-0.708689699824482)/C08281(-0.857831174576741)	3.06	https://www.kegg.jp/kegg-bin/show_pathway?map=taes01040&multi_query=cpd:C01595+purple%0d%0acpd:C06425+yellow%0d%0acpd:C08281+yellow	Lipid metabolism	Metabolism	1	2
taes01230	Biosynthesis of amino acids	4/65	128/4910	0.088469	0.240832	0.196598	C06032/C00158/C00956/C00078	4	C06032(1.01981378216517)/C00158(0.76391248470544)/C00956(0.925289068443852)/C00078(0.760983766987219)	2.36	https://www.kegg.jp/kegg-bin/show_pathway?map=taes01230&multi_query=cpd:C06032+purple%0d%0acpd:C00158+purple%0d%0acpd:C00956+purple%0d%0acpd:C00078+purple	Global and overview maps	Metabolism	4	0
taes00908	Zeatin biosynthesis	2/65	39/4910	0.0935673	0.241305	0.196984	C00020/C00008	2	C00020(1.66808336405077)/C00008(1.18975118714052)	3.87	https://www.kegg.jp/kegg-bin/show_pathway?map=taes00908&multi_query=cpd:C00020+purple%0d%0acpd:C00008+purple	Metabolism of terpenoids and polyketides	Metabolism	2	0
taes01210	2-Oxocarboxylic acid metabolism	4/65	134/4910	0.100542	0.246328	0.201084	C06032/C00158/C00956/C00078	4	C06032(1.01981378216517)/C00158(0.76391248470544)/C00956(0.925289068443852)/C00078(0.760983766987219)	2.25	https://www.kegg.jp/kegg-bin/show_pathway?map=taes01210&multi_query=cpd:C06032+purple%0d%0acpd:C00158+purple%0d%0acpd:C00956+purple%0d%0acpd:C00078+purple	Global and overview maps	Metabolism	4	0
taes00402	Benzoxazinoid biosynthesis	1/65	9/4910	0.113114	0.251936	0.205662	C00463	1	C00463(0.766220304038099)	8.39	https://www.kegg.jp/kegg-bin/show_pathway?map=taes00402&multi_query=cpd:C00463+purple	Biosynthesis of other secondary metabolites	Metabolism	1	0
taes00670	One carbon pool by folate	1/65	9/4910	0.113114	0.251936	0.205662	C00440	1	C00440(1.16046002882601)	8.39	https://www.kegg.jp/kegg-bin/show_pathway?map=taes00670&multi_query=cpd:C00440+purple	Metabolism of cofactors and vitamins	Metabolism	1	0
taes00052	Galactose metabolism	2/65	46/4910	0.123351	0.262792	0.214524	C00243/C00492	2	C00243(0.645481540536616)/C00492(0.79435640486346)	3.28	https://www.kegg.jp/kegg-bin/show_pathway?map=taes00052&multi_query=cpd:C00243+purple%0d%0acpd:C00492+purple	Carbohydrate metabolism	Metabolism	2	0
taes04122	Sulfur relay system	1/65	11/4910	0.136485	0.278657	0.227475	C00378	1	C00378(1.40593272955629)	6.87	https://www.kegg.jp/kegg-bin/show_pathway?map=taes04122&multi_query=cpd:C00378+purple	Folding, sorting and degradation	Genetic Information Processing	1	0
taes04075	Plant hormone signal transduction	1/65	12/4910	0.147942	0.289967	0.236708	C00805	1	C00805(-0.595333922423258)	6.29	https://www.kegg.jp/kegg-bin/show_pathway?map=taes04075&multi_query=cpd:C00805+yellow	Signal transduction	Environmental Information Processing	0	1
taes00790	Folate biosynthesis	2/65	58/4910	0.178602	0.336595	0.274772	C00568/C00156	2	C00568(2.02292732891962)/C00156(-0.617707560234237)	2.6	https://www.kegg.jp/kegg-bin/show_pathway?map=taes00790&multi_query=cpd:C00568+purple%0d%0acpd:C00156+yellow	Metabolism of cofactors and vitamins	Metabolism	1	1
taes00020	Citrate cycle (TCA cycle)	1/65	20/4910	0.234369	0.42314	0.34542	C00158	1	C00158(0.76391248470544)	3.78	https://www.kegg.jp/kegg-bin/show_pathway?map=taes00020&multi_query=cpd:C00158+purple	Carbohydrate metabolism	Metabolism	1	0
taes00960	Tropane, piperidine and pyridine alkaloid biosynthesis	2/65	71/4910	0.241794	0.42314	0.34542	C00134/C00253	2	C00134(0.601051456759176)/C00253(-0.677297724774464)	2.13	https://www.kegg.jp/kegg-bin/show_pathway?map=taes00960&multi_query=cpd:C00134+purple%0d%0acpd:C00253+yellow	Biosynthesis of other secondary metabolites	Metabolism	1	1
taes00290	Valine, leucine and isoleucine biosynthesis	1/65	23/4910	0.264502	0.434782	0.354924	C06032	1	C06032(1.01981378216517)	3.28	https://www.kegg.jp/kegg-bin/show_pathway?map=taes00290&multi_query=cpd:C06032+purple	Amino acid metabolism	Metabolism	1	0
taes00740	Riboflavin metabolism	1/65	24/4910	0.274285	0.434782	0.354924	C00255	1	C00255(-0.622476054798001)	3.15	https://www.kegg.jp/kegg-bin/show_pathway?map=taes00740&multi_query=cpd:C00255+yellow	Metabolism of cofactors and vitamins	Metabolism	0	1
taes00350	Tyrosine metabolism	2/65	78/4910	0.276352	0.434782	0.354924	C00628/C00483	2	C00628(-0.923170252822034)/C00483(1.13442503373308)	1.94	https://www.kegg.jp/kegg-bin/show_pathway?map=taes00350&multi_query=cpd:C00628+yellow%0d%0acpd:C00483+purple	Amino acid metabolism	Metabolism	1	1
taes00945	Stilbenoid, diarylheptanoid and gingerol biosynthesis	1/65	25/4910	0.283939	0.434782	0.354924	C10434	1	C10434(2.11966865881538)	3.02	https://www.kegg.jp/kegg-bin/show_pathway?map=taes00945&multi_query=cpd:C10434+purple	Biosynthesis of other secondary metabolites	Metabolism	1	0
taes00073	Cutin, suberine and wax biosynthesis	1/65	27/4910	0.30287	0.449716	0.367115	C08281	1	C08281(-0.857831174576741)	2.8	https://www.kegg.jp/kegg-bin/show_pathway?map=taes00073&multi_query=cpd:C08281+yellow	Lipid metabolism	Metabolism	0	1
taes00770	Pantothenate and CoA biosynthesis	1/65	30/4910	0.330346	0.476087	0.388642	C05944	1	C05944(0.943784588969045)	2.52	https://www.kegg.jp/kegg-bin/show_pathway?map=taes00770&multi_query=cpd:C05944+purple	Metabolism of cofactors and vitamins	Metabolism	1	0
taes00660	C5-Branched dibasic acid metabolism	1/65	34/4910	0.365328	0.508768	0.415321	C06032	1	C06032(1.01981378216517)	2.22	https://www.kegg.jp/kegg-bin/show_pathway?map=taes00660&multi_query=cpd:C06032+purple	Carbohydrate metabolism	Metabolism	1	0
taes00300	Lysine biosynthesis	1/65	35/4910	0.373789	0.508768	0.415321	C00956	1	C00956(0.925289068443852)	2.16	https://www.kegg.jp/kegg-bin/show_pathway?map=taes00300&multi_query=cpd:C00956+purple	Amino acid metabolism	Metabolism	1	0
taes00592	alpha-Linolenic acid metabolism	1/65	44/4910	0.445104	0.578104	0.471922	C16326	1	C16326(0.661818485834256)	1.72	https://www.kegg.jp/kegg-bin/show_pathway?map=taes00592&multi_query=cpd:C16326+purple	Lipid metabolism	Metabolism	1	0
taes01200	Carbon metabolism	2/65	114/4910	0.448326	0.578104	0.471922	C00158/C00440	2	C00158(0.76391248470544)/C00440(1.16046002882601)	1.33	https://www.kegg.jp/kegg-bin/show_pathway?map=taes01200&multi_query=cpd:C00158+purple%0d%0acpd:C00440+purple	Global and overview maps	Metabolism	2	0
taes00260	Glycine, serine and threonine metabolism	1/65	48/4910	0.474173	0.595756	0.486332	C00078	1	C00078(0.760983766987219)	1.57	https://www.kegg.jp/kegg-bin/show_pathway?map=taes00260&multi_query=cpd:C00078+purple	Amino acid metabolism	Metabolism	1	0
taes00944	Flavone and flavonol biosynthesis	1/65	51/4910	0.494986	0.599081	0.489046	C03951	1	C03951(1.01574427780582)	1.48	https://www.kegg.jp/kegg-bin/show_pathway?map=taes00944&multi_query=cpd:C03951+purple	Biosynthesis of other secondary metabolites	Metabolism	1	0
CKvsT0.1.Mix .KEGG.enriched.
ID	Description	MetaboRatio	BgRatio	pvalue	p.adjust	qvalue	KEGGID	Count	KEGGID(LOG2FC)	RichFactor	URL	SecondClass	TopClass	UP	DOWN
taes01230	Biosynthesis of amino acids	20/175	128/4910	1.57389e-08	1.35355e-06	8.28365e-07	C00078/C00188/C00077/C06032/C00666/C00158/C00263/C00956/C04076/C02504/C04411/C00624/C00022/C00671/C00311/C00166/C00037/C00437/C00118/C00021	20	C00078(3.93091901671151)/C00188(1.56019945010219)/C00077(1.29976432292722)/C06032(3.39019294062168)/C00666(2.87307649284769)/C00158(0.882772750907085)/C00263(1.519136707899)/C00956(3.01142575718554)/C04076(2.38994609281215)/C02504(0.818856186048435)/C04411(0.783774349293979)/C00624(-0.783552590575642)/C00022(2.06215873250772)/C00671(1.7781816208835)/C00311(1.18246845880619)/C00166(0.9718519215698…	4.38	https://www.kegg.jp/kegg-bin/show_pathway?map=taes01230&multi_query=cpd:C00078+purple%0d%0acpd:C00188+purple%0d%0acpd:C00077+purple%0d%0acpd:C06032+purple%0d%0acpd:C00666+purple%0d%0acpd:C00158+purple%0d%0acpd:C00263+purple%0d%0acpd:C00956+purple%0d%0acpd:C04076+purple%0d%0acpd:C02504+purple%0d%0acpd:C04411+purple%0d%0acpd:C00624+yellow%0d%0acpd:C00022+purple%0d%0acpd:C00671+purple%0d%0acpd:C0031…	Global and overview maps	Metabolism	17	3
taes00230	Purine metabolism	15/175	99/4910	1.64337e-06	7.06648e-05	4.32465e-05	C00385/C00387/C01762/C00366/C00144/C00262/C00330/C01367/C00559/C05512/C00037/C00020/C00130/C00575/C00008	15	C00385(2.3646282207305)/C00387(0.770926083933659)/C01762(0.894764992703742)/C00366(-1.32178324463745)/C00144(2.54824094743669)/C00262(1.62174873619236)/C00330(0.858224135681021)/C01367(-1.93806281824661)/C00559(0.741630952028653)/C05512(0.845133423242265)/C00037(-0.782497413796889)/C00020(2.06951252786498)/C00130(1.26282098041483)/C00575(1.78933582059549)/C00008(2.3861689504123)	4.25	https://www.kegg.jp/kegg-bin/show_pathway?map=taes00230&multi_query=cpd:C00385+purple%0d%0acpd:C00387+purple%0d%0acpd:C01762+purple%0d%0acpd:C00366+yellow%0d%0acpd:C00144+purple%0d%0acpd:C00262+purple%0d%0acpd:C00330+purple%0d%0acpd:C01367+yellow%0d%0acpd:C00559+purple%0d%0acpd:C05512+purple%0d%0acpd:C00037+yellow%0d%0acpd:C00020+purple%0d%0acpd:C00130+purple%0d%0acpd:C00575+purple%0d%0acpd:C0000…	Nucleotide metabolism	Metabolism	12	3
taes00240	Pyrimidine metabolism	11/175	64/4910	1.23604e-05	0.000354332	0.000216849	C00337/C02642/C00106/C00055/C00881/C02376/C00105/C00672/C00380/C01013/C00295	11	C00337(1.69539023987977)/C02642(1.49178384337181)/C00106(0.984772936823816)/C00055(0.881152584110576)/C00881(0.719115392583962)/C02376(1.28115103181374)/C00105(1.67844243731594)/C00672(0.839211512086561)/C00380(0.644682676971234)/C01013(0.787036796602456)/C00295(0.889564601565221)	4.82	https://www.kegg.jp/kegg-bin/show_pathway?map=taes00240&multi_query=cpd:C00337+purple%0d%0acpd:C02642+purple%0d%0acpd:C00106+purple%0d%0acpd:C00055+purple%0d%0acpd:C00881+purple%0d%0acpd:C02376+purple%0d%0acpd:C00105+purple%0d%0acpd:C00672+purple%0d%0acpd:C00380+purple%0d%0acpd:C01013+purple%0d%0acpd:C00295+purple	Nucleotide metabolism	Metabolism	11	0
taes02010	ABC transporters	16/175	138/4910	2.55737e-05	0.000481462	0.000294652	C00430/C00188/C00077/C00387/C01762/C00134/C00137/C00159/C00330/C22040/C00559/C05512/C00881/C00037/C00378/C01083	16	C00430(1.73189766364571)/C00188(1.56019945010219)/C00077(1.29976432292722)/C00387(0.770926083933659)/C01762(0.894764992703742)/C00134(0.785182712107974)/C00137(1.95705088787267)/C00159(1.05203407802891)/C00330(0.858224135681021)/C22040(1.25555237712384)/C00559(0.741630952028653)/C05512(0.845133423242265)/C00881(0.719115392583962)/C00037(-0.782497413796889)/C00378(0.807446710952336)/C01083(-0.6886…	3.25	https://www.kegg.jp/kegg-bin/show_pathway?map=taes02010&multi_query=cpd:C00430+purple%0d%0acpd:C00188+purple%0d%0acpd:C00077+purple%0d%0acpd:C00387+purple%0d%0acpd:C01762+purple%0d%0acpd:C00134+purple%0d%0acpd:C00137+purple%0d%0acpd:C00159+purple%0d%0acpd:C00330+purple%0d%0acpd:C22040+purple%0d%0acpd:C00559+purple%0d%0acpd:C05512+purple%0d%0acpd:C00881+purple%0d%0acpd:C00037+yellow%0d%0acpd:C0037…	Membrane transport	Environmental Information Processing	14	2
taes00380	Tryptophan metabolism	12/175	83/4910	3.06612e-05	0.000481462	0.000294652	C00463/C00078/C05660/C00632/C05653/C00780/C05831/C01717/C00955/C00328/C02470/C00643	12	C00463(3.8063006555348)/C00078(3.93091901671151)/C05660(4.52046128142167)/C00632(4.18438514470194)/C05653(2.33979727930637)/C00780(2.22990209306007)/C05831(2.51828834118858)/C01717(1.27916370444522)/C00955(0.795362134006143)/C00328(1.08621054666398)/C02470(1.35257507677974)/C00643(1.26367864684959)	4.06	https://www.kegg.jp/kegg-bin/show_pathway?map=taes00380&multi_query=cpd:C00463+purple%0d%0acpd:C00078+purple%0d%0acpd:C05660+purple%0d%0acpd:C00632+purple%0d%0acpd:C05653+purple%0d%0acpd:C00780+purple%0d%0acpd:C05831+purple%0d%0acpd:C01717+purple%0d%0acpd:C00955+purple%0d%0acpd:C00328+purple%0d%0acpd:C02470+purple%0d%0acpd:C00643+purple	Amino acid metabolism	Metabolism	12	0
taes00260	Glycine, serine and threonine metabolism	9/175	48/4910	3.8173e-05	0.000481462	0.000294652	C00078/C00258/C00430/C00188/C00263/C00213/C00022/C01026/C00037	9	C00078(3.93091901671151)/C00258(1.45032633391944)/C00430(1.73189766364571)/C00188(1.56019945010219)/C00263(1.519136707899)/C00213(1.03523972233075)/C00022(2.06215873250772)/C01026(1.16479160939034)/C00037(-0.782497413796889)	5.26	https://www.kegg.jp/kegg-bin/show_pathway?map=taes00260&multi_query=cpd:C00078+purple%0d%0acpd:C00258+purple%0d%0acpd:C00430+purple%0d%0acpd:C00188+purple%0d%0acpd:C00263+purple%0d%0acpd:C00213+purple%0d%0acpd:C00022+purple%0d%0acpd:C01026+purple%0d%0acpd:C00037+yellow	Amino acid metabolism	Metabolism	8	1
taes00330	Arginine and proline metabolism	11/175	72/4910	3.91887e-05	0.000481462	0.000294652	C00431/C00077/C00334/C00134/C00213/C02946/C00022/C01035/C02714/C00179/C04498	11	C00431(2.07886198503759)/C00077(1.29976432292722)/C00334(1.28393681691279)/C00134(0.785182712107974)/C00213(1.03523972233075)/C02946(1.19456403997398)/C00022(2.06215873250772)/C01035(1.37927401365473)/C02714(0.954668140281185)/C00179(0.810934802588317)/C04498(0.629068160348483)	4.29	https://www.kegg.jp/kegg-bin/show_pathway?map=taes00330&multi_query=cpd:C00431+purple%0d%0acpd:C00077+purple%0d%0acpd:C00334+purple%0d%0acpd:C00134+purple%0d%0acpd:C00213+purple%0d%0acpd:C02946+purple%0d%0acpd:C00022+purple%0d%0acpd:C01035+purple%0d%0acpd:C02714+purple%0d%0acpd:C00179+purple%0d%0acpd:C04498+purple	Amino acid metabolism	Metabolism	11	0
taes01240	Biosynthesis of cofactors	26/175	328/4910	7.90599e-05	0.000849894	0.000520131	C00078/C00430/C00568/C00632/C00337/C00158/C00314/C00072/C00022/C00864/C00483/C00003/C00311/C00127/C00328/C00037/C00020/C00130/C00857/C00105/C00118/C00253/C00008/C00378/C00295/C00021	26	C00078(3.93091901671151)/C00430(1.73189766364571)/C00568(6.72331935122936)/C00632(4.18438514470194)/C00337(1.69539023987977)/C00158(0.882772750907085)/C00314(-0.865822325072211)/C00072(0.83953634984897)/C00022(2.06215873250772)/C00864(0.686060915322831)/C00483(2.01772593350431)/C00003(1.67336824116604)/C00311(1.18246845880619)/C00127(2.66749618889434)/C00328(1.08621054666398)/C00037(-0.7824974137…	2.22	https://www.kegg.jp/kegg-bin/show_pathway?map=taes01240&multi_query=cpd:C00078+purple%0d%0acpd:C00430+purple%0d%0acpd:C00568+purple%0d%0acpd:C00632+purple%0d%0acpd:C00337+purple%0d%0acpd:C00158+purple%0d%0acpd:C00314+yellow%0d%0acpd:C00072+purple%0d%0acpd:C00022+purple%0d%0acpd:C00864+purple%0d%0acpd:C00483+purple%0d%0acpd:C00003+purple%0d%0acpd:C00311+purple%0d%0acpd:C00127+purple%0d%0acpd:C0032…	Global and overview maps	Metabolism	23	3
taes00290	Valine, leucine and isoleucine biosynthesis	6/175	23/4910	0.000114559	0.00109467	0.000669933	C00188/C06032/C02504/C04411/C00022/C00671	6	C00188(1.56019945010219)/C06032(3.39019294062168)/C02504(0.818856186048435)/C04411(0.783774349293979)/C00022(2.06215873250772)/C00671(1.7781816208835)	7.32	https://www.kegg.jp/kegg-bin/show_pathway?map=taes00290&multi_query=cpd:C00188+purple%0d%0acpd:C06032+purple%0d%0acpd:C02504+purple%0d%0acpd:C04411+purple%0d%0acpd:C00022+purple%0d%0acpd:C00671+purple	Amino acid metabolism	Metabolism	6	0
taes01210	2-Oxocarboxylic acid metabolism	14/175	134/4910	0.000257304	0.00221282	0.00135423	C00078/C00077/C06032/C00158/C00417/C00956/C02504/C04411/C00624/C00022/C00671/C00311/C00166/C00437	14	C00078(3.93091901671151)/C00077(1.29976432292722)/C06032(3.39019294062168)/C00158(0.882772750907085)/C00417(-0.585458581971207)/C00956(3.01142575718554)/C02504(0.818856186048435)/C04411(0.783774349293979)/C00624(-0.783552590575642)/C00022(2.06215873250772)/C00671(1.7781816208835)/C00311(1.18246845880619)/C00166(0.971851921569866)/C00437(1.80637750897682)	2.93	https://www.kegg.jp/kegg-bin/show_pathway?map=taes01210&multi_query=cpd:C00078+purple%0d%0acpd:C00077+purple%0d%0acpd:C06032+purple%0d%0acpd:C00158+purple%0d%0acpd:C00417+yellow%0d%0acpd:C00956+purple%0d%0acpd:C02504+purple%0d%0acpd:C04411+purple%0d%0acpd:C00624+yellow%0d%0acpd:C00022+purple%0d%0acpd:C00671+purple%0d%0acpd:C00311+purple%0d%0acpd:C00166+purple%0d%0acpd:C00437+purple	Global and overview maps	Metabolism	12	2
taes00591	Linoleic acid metabolism	6/175	28/4910	0.000368544	0.00288134	0.00176337	C14826/C14762/C14766/C14833/C14835/C14765	6	C14826(1.2947863163823)/C14762(1.25705002783706)/C14766(0.79422719083071)/C14833(-0.733985373103612)/C14835(-0.826256239267746)/C14765(1.67554418011756)	6.01	https://www.kegg.jp/kegg-bin/show_pathway?map=taes00591&multi_query=cpd:C14826+purple%0d%0acpd:C14762+purple%0d%0acpd:C14766+purple%0d%0acpd:C14833+yellow%0d%0acpd:C14835+yellow%0d%0acpd:C14765+purple	Lipid metabolism	Metabolism	4	2
taes00660	C5-Branched dibasic acid metabolism	6/175	34/4910	0.00110152	0.00789425	0.00483125	C02614/C06032/C00417/C00022/C03618/C00490	6	C02614(1.429580728434)/C06032(3.39019294062168)/C00417(-0.585458581971207)/C00022(2.06215873250772)/C03618(-1.13478393235231)/C00490(-1.00500984721663)	4.95	https://www.kegg.jp/kegg-bin/show_pathway?map=taes00660&multi_query=cpd:C02614+purple%0d%0acpd:C06032+purple%0d%0acpd:C00417+yellow%0d%0acpd:C00022+purple%0d%0acpd:C03618+yellow%0d%0acpd:C00490+yellow	Carbohydrate metabolism	Metabolism	3	3
taes00360	Phenylalanine metabolism	7/175	49/4910	0.00156896	0.0103793	0.00635207	C01772/C05607/C00022/C03519/C05853/C00166/C00642	7	C01772(1.89384490268158)/C05607(2.70616584881668)/C00022(2.06215873250772)/C03519(1.55377099727111)/C05853(1.79146141415953)/C00166(0.971851921569866)/C00642(-0.939000301265692)	4.01	https://www.kegg.jp/kegg-bin/show_pathway?map=taes00360&multi_query=cpd:C01772+purple%0d%0acpd:C05607+purple%0d%0acpd:C00022+purple%0d%0acpd:C03519+purple%0d%0acpd:C05853+purple%0d%0acpd:C00166+purple%0d%0acpd:C00642+yellow	Amino acid metabolism	Metabolism	6	1
taes00310	Lysine degradation	7/175	50/4910	0.00177054	0.0108762	0.00665618	C00431/C00408/C03087/C03196/C00956/C04076/C00037	7	C00431(2.07886198503759)/C00408(2.43848042302126)/C03087(3.08811233049889)/C03196(3.46235650274266)/C00956(3.01142575718554)/C04076(2.38994609281215)/C00037(-0.782497413796889)	3.93	https://www.kegg.jp/kegg-bin/show_pathway?map=taes00310&multi_query=cpd:C00431+purple%0d%0acpd:C00408+purple%0d%0acpd:C03087+purple%0d%0acpd:C03196+purple%0d%0acpd:C00956+purple%0d%0acpd:C04076+purple%0d%0acpd:C00037+yellow	Amino acid metabolism	Metabolism	6	1
taes00480	Glutathione metabolism	6/175	38/4910	0.00200928	0.0115199	0.00705011	C01879/C00077/C00134/C00072/C00127/C00037	6	C01879(3.25342048324983)/C00077(1.29976432292722)/C00134(0.785182712107974)/C00072(0.83953634984897)/C00127(2.66749618889434)/C00037(-0.782497413796889)	4.43	https://www.kegg.jp/kegg-bin/show_pathway?map=taes00480&multi_query=cpd:C01879+purple%0d%0acpd:C00077+purple%0d%0acpd:C00134+purple%0d%0acpd:C00072+purple%0d%0acpd:C00127+purple%0d%0acpd:C00037+yellow	Metabolism of other amino acids	Metabolism	5	1
taes01200	Carbon metabolism	11/175	114/4910	0.00227458	0.0121355	0.00742688	C00258/C00158/C00022/C00311/C03618/C00037/C00198/C00118/C00440/C01013/C00354	11	C00258(1.45032633391944)/C00158(0.882772750907085)/C00022(2.06215873250772)/C00311(1.18246845880619)/C03618(-1.13478393235231)/C00037(-0.782497413796889)/C00198(1.01346311374276)/C00118(-0.859161433110221)/C00440(1.18305719758644)/C01013(0.787036796602456)/C00354(0.673388205686163)	2.71	https://www.kegg.jp/kegg-bin/show_pathway?map=taes01200&multi_query=cpd:C00258+purple%0d%0acpd:C00158+purple%0d%0acpd:C00022+purple%0d%0acpd:C00311+purple%0d%0acpd:C03618+yellow%0d%0acpd:C00037+yellow%0d%0acpd:C00198+purple%0d%0acpd:C00118+yellow%0d%0acpd:C00440+purple%0d%0acpd:C01013+purple%0d%0acpd:C00354+purple	Global and overview maps	Metabolism	8	3
taes00470	D-Amino acid metabolism	8/175	67/4910	0.00239888	0.0121355	0.00742688	C00431/C00188/C00077/C00666/C00134/C00022/C00166/C00037	8	C00431(2.07886198503759)/C00188(1.56019945010219)/C00077(1.29976432292722)/C00666(2.87307649284769)/C00134(0.785182712107974)/C00022(2.06215873250772)/C00166(0.971851921569866)/C00037(-0.782497413796889)	3.35	https://www.kegg.jp/kegg-bin/show_pathway?map=taes00470&multi_query=cpd:C00431+purple%0d%0acpd:C00188+purple%0d%0acpd:C00077+purple%0d%0acpd:C00666+purple%0d%0acpd:C00134+purple%0d%0acpd:C00022+purple%0d%0acpd:C00166+purple%0d%0acpd:C00037+yellow	Metabolism of other amino acids	Metabolism	7	1
taes00250	Alanine, aspartate and glutamate metabolism	5/175	28/4910	0.00273968	0.0130896	0.00801075	C00334/C00158/C00022/C00352/C01042	5	C00334(1.28393681691279)/C00158(0.882772750907085)/C00022(2.06215873250772)/C00352(1.19415985438308)/C01042(1.94737496163808)	5.01	https://www.kegg.jp/kegg-bin/show_pathway?map=taes00250&multi_query=cpd:C00334+purple%0d%0acpd:C00158+purple%0d%0acpd:C00022+purple%0d%0acpd:C00352+purple%0d%0acpd:C01042+purple	Amino acid metabolism	Metabolism	5	0
taes00960	Tropane, piperidine and pyridine alkaloid biosynthesis	8/175	71/4910	0.00346755	0.0156952	0.00960539	C00408/C05607/C00134/C04076/C01746/C01479/C00166/C00253	8	C00408(2.43848042302126)/C05607(2.70616584881668)/C00134(0.785182712107974)/C04076(2.38994609281215)/C01746(1.18092898600221)/C01479(1.97344428000565)/C00166(0.971851921569866)/C00253(0.612292036956181)	3.16	https://www.kegg.jp/kegg-bin/show_pathway?map=taes00960&multi_query=cpd:C00408+purple%0d%0acpd:C05607+purple%0d%0acpd:C00134+purple%0d%0acpd:C04076+purple%0d%0acpd:C01746+purple%0d%0acpd:C01479+purple%0d%0acpd:C00166+purple%0d%0acpd:C00253+purple	Biosynthesis of other secondary metabolites	Metabolism	8	0
taes00770	Pantothenate and CoA biosynthesis	5/175	30/4910	0.00375027	0.0161262	0.00986913	C00022/C00864/C02642/C00106/C05944	5	C00022(2.06215873250772)/C00864(0.686060915322831)/C02642(1.49178384337181)/C00106(0.984772936823816)/C05944(1.10089455580868)	4.68	https://www.kegg.jp/kegg-bin/show_pathway?map=taes00770&multi_query=cpd:C00022+purple%0d%0acpd:C00864+purple%0d%0acpd:C02642+purple%0d%0acpd:C00106+purple%0d%0acpd:C05944+purple	Metabolism of cofactors and vitamins	Metabolism	5	0
taes00730	Thiamine metabolism	5/175	31/4910	0.00434474	0.0175403	0.0107345	C00022/C00003/C00037/C00118/C00378	5	C00022(2.06215873250772)/C00003(1.67336824116604)/C00037(-0.782497413796889)/C00118(-0.859161433110221)/C00378(0.807446710952336)	4.53	https://www.kegg.jp/kegg-bin/show_pathway?map=taes00730&multi_query=cpd:C00022+purple%0d%0acpd:C00003+purple%0d%0acpd:C00037+yellow%0d%0acpd:C00118+yellow%0d%0acpd:C00378+purple	Metabolism of cofactors and vitamins	Metabolism	3	2
taes00941	Flavonoid biosynthesis	8/175	74/4910	0.00448704	0.0175403	0.0107345	C09826/C00509/C09099/C02906/C10434/C00774/C01460/C06562	8	C09826(-1.10159433950721)/C00509(-1.42487097233883)/C09099(-0.714918202095959)/C02906(-1.99997686790165)/C10434(0.601924103716026)/C00774(-1.39518559148775)/C01460(-1.17441101874068)/C06562(0.912292268611554)	3.03	https://www.kegg.jp/kegg-bin/show_pathway?map=taes00941&multi_query=cpd:C09826+yellow%0d%0acpd:C00509+yellow%0d%0acpd:C09099+yellow%0d%0acpd:C02906+yellow%0d%0acpd:C10434+purple%0d%0acpd:C00774+yellow%0d%0acpd:C01460+yellow%0d%0acpd:C06562+purple	Biosynthesis of other secondary metabolites	Metabolism	2	6
taes00020	Citrate cycle (TCA cycle)	4/175	20/4910	0.00482771	0.0179292	0.0109726	C00158/C00417/C00022/C00311	4	C00158(0.882772750907085)/C00417(-0.585458581971207)/C00022(2.06215873250772)/C00311(1.18246845880619)	5.61	https://www.kegg.jp/kegg-bin/show_pathway?map=taes00020&multi_query=cpd:C00158+purple%0d%0acpd:C00417+yellow%0d%0acpd:C00022+purple%0d%0acpd:C00311+purple	Carbohydrate metabolism	Metabolism	3	1
taes00410	beta-Alanine metabolism	5/175	32/4910	0.00500351	0.0179292	0.0109726	C00334/C00864/C02642/C00106/C01013	5	C00334(1.28393681691279)/C00864(0.686060915322831)/C02642(1.49178384337181)/C00106(0.984772936823816)/C01013(0.787036796602456)	4.38	https://www.kegg.jp/kegg-bin/show_pathway?map=taes00410&multi_query=cpd:C00334+purple%0d%0acpd:C00864+purple%0d%0acpd:C02642+purple%0d%0acpd:C00106+purple%0d%0acpd:C01013+purple	Metabolism of other amino acids	Metabolism	5	0
taes00630	Glyoxylate and dicarboxylate metabolism	7/175	62/4910	0.0060925	0.0209582	0.0128263	C00258/C00158/C00417/C00022/C00311/C03618/C00037	7	C00258(1.45032633391944)/C00158(0.882772750907085)/C00417(-0.585458581971207)/C00022(2.06215873250772)/C00311(1.18246845880619)/C03618(-1.13478393235231)/C00037(-0.782497413796889)	3.17	https://www.kegg.jp/kegg-bin/show_pathway?map=taes00630&multi_query=cpd:C00258+purple%0d%0acpd:C00158+purple%0d%0acpd:C00417+yellow%0d%0acpd:C00022+purple%0d%0acpd:C00311+purple%0d%0acpd:C03618+yellow%0d%0acpd:C00037+yellow	Carbohydrate metabolism	Metabolism	4	3
taes00030	Pentose phosphate pathway	5/175	35/4910	0.00740109	0.0244805	0.014982	C00258/C00022/C00198/C00672/C00118	5	C00258(1.45032633391944)/C00022(2.06215873250772)/C00198(1.01346311374276)/C00672(0.839211512086561)/C00118(-0.859161433110221)	4.01	https://www.kegg.jp/kegg-bin/show_pathway?map=taes00030&multi_query=cpd:C00258+purple%0d%0acpd:C00022+purple%0d%0acpd:C00198+purple%0d%0acpd:C00672+purple%0d%0acpd:C00118+yellow	Carbohydrate metabolism	Metabolism	4	1
taes00710	Carbon fixation in photosynthetic organisms	4/175	23/4910	0.00811867	0.0258595	0.0158259	C02076/C00022/C00118/C00354	4	C02076(-2.64940175334798)/C00022(2.06215873250772)/C00118(-0.859161433110221)/C00354(0.673388205686163)	4.88	https://www.kegg.jp/kegg-bin/show_pathway?map=taes00710&multi_query=cpd:C02076+yellow%0d%0acpd:C00022+purple%0d%0acpd:C00118+yellow%0d%0acpd:C00354+purple	Energy metabolism	Metabolism	2	2
taes00760	Nicotinate and nicotinamide metabolism	6/175	55/4910	0.0128172	0.039367	0.0240924	C00334/C00022/C00003/C00455/C00857/C00253	6	C00334(1.28393681691279)/C00022(2.06215873250772)/C00003(1.67336824116604)/C00455(-0.822428029977)/C00857(1.1564135989261)/C00253(0.612292036956181)	3.06	https://www.kegg.jp/kegg-bin/show_pathway?map=taes00760&multi_query=cpd:C00334+purple%0d%0acpd:C00022+purple%0d%0acpd:C00003+purple%0d%0acpd:C00455+yellow%0d%0acpd:C00857+purple%0d%0acpd:C00253+purple	Metabolism of cofactors and vitamins	Metabolism	5	1
taes00053	Ascorbate and aldarate metabolism	6/175	57/4910	0.015136	0.0448861	0.0274701	C01620/C00879/C00072/C00137/C00818/C00022	6	C01620(1.3361695236506)/C00879(0.961102115659878)/C00072(0.83953634984897)/C00137(1.95705088787267)/C00818(0.991825316935771)/C00022(2.06215873250772)	2.95	https://www.kegg.jp/kegg-bin/show_pathway?map=taes00053&multi_query=cpd:C01620+purple%0d%0acpd:C00879+purple%0d%0acpd:C00072+purple%0d%0acpd:C00137+purple%0d%0acpd:C00818+purple%0d%0acpd:C00022+purple	Carbohydrate metabolism	Metabolism	6	0
taes00592	alpha-Linolenic acid metabolism	5/175	44/4910	0.0191538	0.0549076	0.0336032	C16308/C16316/C21924/C01226/C16326	5	C16308(-1.46924554939763)/C16316(0.999689081460167)/C21924(1.2658593639878)/C01226(1.43021102060373)/C16326(1.56458468648743)	3.19	https://www.kegg.jp/kegg-bin/show_pathway?map=taes00592&multi_query=cpd:C16308+yellow%0d%0acpd:C16316+purple%0d%0acpd:C21924+purple%0d%0acpd:C01226+purple%0d%0acpd:C16326+purple	Lipid metabolism	Metabolism	4	1
taes00052	Galactose metabolism	5/175	46/4910	0.0228421	0.0633684	0.0387812	C00137/C00159/C00124/C00118/C01697	5	C00137(1.95705088787267)/C00159(1.05203407802891)/C00124(0.665672860153218)/C00118(-0.859161433110221)/C01697(0.664663551274309)	3.05	https://www.kegg.jp/kegg-bin/show_pathway?map=taes00052&multi_query=cpd:C00137+purple%0d%0acpd:C00159+purple%0d%0acpd:C00124+purple%0d%0acpd:C00118+yellow%0d%0acpd:C01697+purple	Carbohydrate metabolism	Metabolism	4	1
taes00270	Cysteine and methionine metabolism	6/175	66/4910	0.0291885	0.078444	0.0480074	C00170/C00263/C01234/C00022/C02989/C00021	6	C00170(1.7060704297955)/C00263(1.519136707899)/C01234(2.12287963974942)/C00022(2.06215873250772)/C02989(1.06989013383819)/C00021(0.605884255689581)	2.55	https://www.kegg.jp/kegg-bin/show_pathway?map=taes00270&multi_query=cpd:C00170+purple%0d%0acpd:C00263+purple%0d%0acpd:C01234+purple%0d%0acpd:C00022+purple%0d%0acpd:C02989+purple%0d%0acpd:C00021+purple	Amino acid metabolism	Metabolism	6	0
taes00400	Phenylalanine, tyrosine and tryptophan biosynthesis	4/175	34/4910	0.0314189	0.0818795	0.0501098	C00463/C00078/C00166/C00354	4	C00463(3.8063006555348)/C00078(3.93091901671151)/C00166(0.971851921569866)/C00354(0.673388205686163)	3.3	https://www.kegg.jp/kegg-bin/show_pathway?map=taes00400&multi_query=cpd:C00463+purple%0d%0acpd:C00078+purple%0d%0acpd:C00166+purple%0d%0acpd:C00354+purple	Amino acid metabolism	Metabolism	4	0
taes00300	Lysine biosynthesis	4/175	35/4910	0.0345179	0.0873101	0.0534333	C00666/C00263/C00956/C04076	4	C00666(2.87307649284769)/C00263(1.519136707899)/C00956(3.01142575718554)/C04076(2.38994609281215)	3.21	https://www.kegg.jp/kegg-bin/show_pathway?map=taes00300&multi_query=cpd:C00666+purple%0d%0acpd:C00263+purple%0d%0acpd:C00956+purple%0d%0acpd:C04076+purple	Amino acid metabolism	Metabolism	4	0
taes00232	Caffeine metabolism	3/175	22/4910	0.0416647	0.102376	0.0626537	C00385/C01762/C07480	3	C00385(2.3646282207305)/C01762(0.894764992703742)/C07480(1.0028920840119)	3.83	https://www.kegg.jp/kegg-bin/show_pathway?map=taes00232&multi_query=cpd:C00385+purple%0d%0acpd:C01762+purple%0d%0acpd:C07480+purple	Biosynthesis of other secondary metabolites	Metabolism	3	0
taes00220	Arginine biosynthesis	3/175	23/4910	0.0466966	0.111553	0.0682699	C00077/C00624/C00437	3	C00077(1.29976432292722)/C00624(-0.783552590575642)/C00437(1.80637750897682)	3.66	https://www.kegg.jp/kegg-bin/show_pathway?map=taes00220&multi_query=cpd:C00077+purple%0d%0acpd:C00624+yellow%0d%0acpd:C00437+purple	Amino acid metabolism	Metabolism	2	1
taes00940	Phenylpropanoid biosynthesis	5/175	58/4910	0.0544505	0.126561	0.0774545	C01494/C00811/C10945/C00482/C10434	5	C01494(2.86893092112392)/C00811(1.80699011092133)/C10945(1.74066259124474)/C00482(0.847723584285873)/C10434(0.601924103716026)	2.42	https://www.kegg.jp/kegg-bin/show_pathway?map=taes00940&multi_query=cpd:C01494+purple%0d%0acpd:C00811+purple%0d%0acpd:C10945+purple%0d%0acpd:C00482+purple%0d%0acpd:C10434+purple	Biosynthesis of other secondary metabolites	Metabolism	5	0
taes00350	Tyrosine metabolism	6/175	78/4910	0.0584215	0.132217	0.0809162	C05587/C00811/C00628/C00022/C00483/C00642	6	C05587(2.27517447637509)/C00811(1.80699011092133)/C00628(-1.45775685902635)/C00022(2.06215873250772)/C00483(2.01772593350431)/C00642(-0.939000301265692)	2.16	https://www.kegg.jp/kegg-bin/show_pathway?map=taes00350&multi_query=cpd:C05587+purple%0d%0acpd:C00811+purple%0d%0acpd:C00628+yellow%0d%0acpd:C00022+purple%0d%0acpd:C00483+purple%0d%0acpd:C00642+yellow	Amino acid metabolism	Metabolism	4	2
taes00460	Cyanoamino acid metabolism	4/175	45/4910	0.0749199	0.165208	0.101106	C01401/C20310/C00302/C00037	4	C01401(0.993312699267639)/C20310(-1.44411971594684)/C00302(-1.22896570346746)/C00037(-0.782497413796889)	2.49	https://www.kegg.jp/kegg-bin/show_pathway?map=taes00460&multi_query=cpd:C01401+purple%0d%0acpd:C20310+yellow%0d%0acpd:C00302+yellow%0d%0acpd:C00037+yellow	Metabolism of other amino acids	Metabolism	1	3
taes00750	Vitamin B6 metabolism	3/175	29/4910	0.0826447	0.177686	0.108743	C00314/C00847/C00118	3	C00314(-0.865822325072211)/C00847(0.859438381187295)/C00118(-0.859161433110221)	2.9	https://www.kegg.jp/kegg-bin/show_pathway?map=taes00750&multi_query=cpd:C00314+yellow%0d%0acpd:C00847+purple%0d%0acpd:C00118+yellow	Metabolism of cofactors and vitamins	Metabolism	1	2
T0.1vsT0.02.Mix .KEGG.enriched.
ID	Description	MetaboRatio	BgRatio	pvalue	p.adjust	qvalue	KEGGID	Count	KEGGID(LOG2FC)	RichFactor	URL	SecondClass	TopClass	UP	DOWN
taes01230	Biosynthesis of amino acids	17/167	128/4910	1.12048e-06	9.52404e-05	5.89724e-05	C00078/C00077/C04076/C00188/C06032/C00263/C00956/C00666/C00671/C00624/C04411/C02504/C00311/C00022/C00118/C00437/C01005	17	C00078(-3.16993524972429)/C00077(-1.82894269220748)/C04076(-1.80469637768956)/C00188(-1.34953059805626)/C06032(-2.37037915845652)/C00263(-1.31590495316957)/C00956(-2.08613668874169)/C00666(-2.23012610709098)/C00671(-1.73062478678008)/C00624(1.03970522034754)/C04411(-0.712368378294693)/C02504(-0.773523515602723)/C00311(-1.1039294445872)/C00022(-1.42324709345963)/C00118(0.695046765722103)/C00437(-1…	3.9	https://www.kegg.jp/kegg-bin/show_pathway?map=taes01230&multi_query=cpd:C00078+yellow%0d%0acpd:C00077+yellow%0d%0acpd:C04076+yellow%0d%0acpd:C00188+yellow%0d%0acpd:C06032+yellow%0d%0acpd:C00263+yellow%0d%0acpd:C00956+yellow%0d%0acpd:C00666+yellow%0d%0acpd:C00671+yellow%0d%0acpd:C00624+purple%0d%0acpd:C04411+yellow%0d%0acpd:C02504+yellow%0d%0acpd:C00311+yellow%0d%0acpd:C00022+yellow%0d%0acpd:C0011…	Global and overview maps	Metabolism	2	15
taes00240	Pyrimidine metabolism	11/167	64/4910	7.88695e-06	0.000335195	0.000207551	C00438/C00337/C00105/C02642/C00881/C00178/C00672/C00106/C02376/C02067/C00214	11	C00438(-0.735876085475404)/C00337(-2.30912233062991)/C00105(1.35238522468674)/C02642(-2.03885354680891)/C00881(-1.7279207940736)/C00178(-0.715529841514181)/C00672(-0.891392302812448)/C00106(-0.699374485890755)/C02376(-1.19313584468833)/C02067(-1.29184591068173)/C00214(-0.753407203201677)	5.05	https://www.kegg.jp/kegg-bin/show_pathway?map=taes00240&multi_query=cpd:C00438+yellow%0d%0acpd:C00337+yellow%0d%0acpd:C00105+purple%0d%0acpd:C02642+yellow%0d%0acpd:C00881+yellow%0d%0acpd:C00178+yellow%0d%0acpd:C00672+yellow%0d%0acpd:C00106+yellow%0d%0acpd:C02376+yellow%0d%0acpd:C02067+yellow%0d%0acpd:C00214+yellow	Nucleotide metabolism	Metabolism	1	10
taes00260	Glycine, serine and threonine metabolism	9/167	48/4910	2.62924e-05	0.000638706	0.000395483	C00078/C00430/C00188/C00263/C00258/C00213/C01026/C00022/C01005	9	C00078(-3.16993524972429)/C00430(-1.57600079238061)/C00188(-1.34953059805626)/C00263(-1.31590495316957)/C00258(-1.0948682541788)/C00213(-0.710882207760745)/C01026(-0.775896677357796)/C00022(-1.42324709345963)/C01005(-1.47996383516664)	5.51	https://www.kegg.jp/kegg-bin/show_pathway?map=taes00260&multi_query=cpd:C00078+yellow%0d%0acpd:C00430+yellow%0d%0acpd:C00188+yellow%0d%0acpd:C00263+yellow%0d%0acpd:C00258+yellow%0d%0acpd:C00213+yellow%0d%0acpd:C01026+yellow%0d%0acpd:C00022+yellow%0d%0acpd:C01005+yellow	Amino acid metabolism	Metabolism	0	9
taes00591	Linoleic acid metabolism	7/167	28/4910	3.00567e-05	0.000638706	0.000395483	C14826/C14766/C14762/C14835/C14825/C14833/C14765	7	C14826(-1.11777021565457)/C14766(-0.681501455313701)/C14762(-1.06128146474456)/C14835(0.666835930537627)/C14825(-0.748581828666408)/C14833(0.609881883269864)/C14765(-0.914305714483668)	7.35	https://www.kegg.jp/kegg-bin/show_pathway?map=taes00591&multi_query=cpd:C14826+yellow%0d%0acpd:C14766+yellow%0d%0acpd:C14762+yellow%0d%0acpd:C14835+purple%0d%0acpd:C14825+yellow%0d%0acpd:C14833+purple%0d%0acpd:C14765+yellow	Lipid metabolism	Metabolism	2	5
taes00290	Valine, leucine and isoleucine biosynthesis	6/167	23/4910	8.8269e-05	0.00138195	0.000855699	C00188/C06032/C00671/C04411/C02504/C00022	6	C00188(-1.34953059805626)/C06032(-2.37037915845652)/C00671(-1.73062478678008)/C04411(-0.712368378294693)/C02504(-0.773523515602723)/C00022(-1.42324709345963)	7.67	https://www.kegg.jp/kegg-bin/show_pathway?map=taes00290&multi_query=cpd:C00188+yellow%0d%0acpd:C06032+yellow%0d%0acpd:C00671+yellow%0d%0acpd:C04411+yellow%0d%0acpd:C02504+yellow%0d%0acpd:C00022+yellow	Amino acid metabolism	Metabolism	0	6
taes00380	Tryptophan metabolism	11/167	83/4910	9.77108e-05	0.00138195	0.000855699	C00078/C00463/C05660/C05653/C00632/C10164/C05831/C02470/C01717/C00780/C00643	11	C00078(-3.16993524972429)/C00463(-3.04008035149671)/C05660(-3.56924716839954)/C05653(-1.80699865922383)/C00632(-1.97376139139381)/C10164(-1.03274067440697)/C05831(-2.04528320474172)/C02470(-2.154695163013)/C01717(-1.11694514170123)/C00780(-0.792556381531764)/C00643(-0.859794437130313)	3.9	https://www.kegg.jp/kegg-bin/show_pathway?map=taes00380&multi_query=cpd:C00078+yellow%0d%0acpd:C00463+yellow%0d%0acpd:C05660+yellow%0d%0acpd:C05653+yellow%0d%0acpd:C00632+yellow%0d%0acpd:C10164+yellow%0d%0acpd:C05831+yellow%0d%0acpd:C02470+yellow%0d%0acpd:C01717+yellow%0d%0acpd:C00780+yellow%0d%0acpd:C00643+yellow	Amino acid metabolism	Metabolism	0	11
taes00230	Purine metabolism	12/167	99/4910	0.000113808	0.00138195	0.000855699	C00385/C00499/C00330/C00559/C00262/C05512/C01367/C00366/C00144/C00575/C06196/C00008	12	C00385(-2.54425913324945)/C00499(-0.732224562179833)/C00330(-1.71177471617021)/C00559(-1.53440729813719)/C00262(-1.95588085895781)/C05512(-1.51968648471424)/C01367(1.43611400702167)/C00366(0.777444134241935)/C00144(-0.92611712888665)/C00575(-2.05805915094902)/C06196(1.35082820229029)/C00008(-1.19641776327179)	3.56	https://www.kegg.jp/kegg-bin/show_pathway?map=taes00230&multi_query=cpd:C00385+yellow%0d%0acpd:C00499+yellow%0d%0acpd:C00330+yellow%0d%0acpd:C00559+yellow%0d%0acpd:C00262+yellow%0d%0acpd:C05512+yellow%0d%0acpd:C01367+purple%0d%0acpd:C00366+purple%0d%0acpd:C00144+yellow%0d%0acpd:C00575+yellow%0d%0acpd:C06196+purple%0d%0acpd:C00008+yellow	Nucleotide metabolism	Metabolism	3	9
taes00760	Nicotinate and nicotinamide metabolism	8/167	55/4910	0.000471022	0.00500461	0.00309883	C00334/C00253/C00153/C00455/C00022/C00003/C00857/C02918	8	C00334(-0.798163063323922)/C00253(-1.02841016337445)/C00153(-0.780161123208655)/C00455(1.31524041369962)/C00022(-1.42324709345963)/C00003(-0.823422403769595)/C00857(-0.973144385609234)/C02918(0.664946605166286)	4.28	https://www.kegg.jp/kegg-bin/show_pathway?map=taes00760&multi_query=cpd:C00334+yellow%0d%0acpd:C00253+yellow%0d%0acpd:C00153+yellow%0d%0acpd:C00455+purple%0d%0acpd:C00022+yellow%0d%0acpd:C00003+yellow%0d%0acpd:C00857+yellow%0d%0acpd:C02918+purple	Metabolism of cofactors and vitamins	Metabolism	2	6
taes02010	ABC transporters	13/167	138/4910	0.000744051	0.00702714	0.00435117	C00430/C00077/C00188/C00137/C00330/C22040/C00559/C00243/C00881/C00159/C05512/C00492/C01083	13	C00430(-1.57600079238061)/C00077(-1.82894269220748)/C00188(-1.34953059805626)/C00137(-1.63803012796635)/C00330(-1.71177471617021)/C22040(-1.73715627693397)/C00559(-1.53440729813719)/C00243(0.781162930753222)/C00881(-1.7279207940736)/C00159(-1.07055062192029)/C05512(-1.51968648471424)/C00492(1.0707661320389)/C01083(0.725019712705868)	2.77	https://www.kegg.jp/kegg-bin/show_pathway?map=taes02010&multi_query=cpd:C00430+yellow%0d%0acpd:C00077+yellow%0d%0acpd:C00188+yellow%0d%0acpd:C00137+yellow%0d%0acpd:C00330+yellow%0d%0acpd:C22040+yellow%0d%0acpd:C00559+yellow%0d%0acpd:C00243+purple%0d%0acpd:C00881+yellow%0d%0acpd:C00159+yellow%0d%0acpd:C05512+yellow%0d%0acpd:C00492+purple%0d%0acpd:C01083+purple	Membrane transport	Environmental Information Processing	3	10
taes00660	C5-Branched dibasic acid metabolism	6/167	34/4910	0.000861921	0.00732633	0.00453642	C06032/C02614/C00417/C00022/C00490/C03618	6	C06032(-2.37037915845652)/C02614(-1.18841415466882)/C00417(0.766721516624549)/C00022(-1.42324709345963)/C00490(0.814221108931487)/C03618(0.770044352121649)	5.19	https://www.kegg.jp/kegg-bin/show_pathway?map=taes00660&multi_query=cpd:C06032+yellow%0d%0acpd:C02614+yellow%0d%0acpd:C00417+purple%0d%0acpd:C00022+yellow%0d%0acpd:C00490+purple%0d%0acpd:C03618+purple	Carbohydrate metabolism	Metabolism	3	3
taes00360	Phenylalanine metabolism	7/167	49/4910	0.00119431	0.00922879	0.00571442	C01772/C05607/C03519/C05853/C00022/C04148/C00642	7	C01772(-1.76642465563448)/C05607(-2.76427633935117)/C03519(-1.7409498781058)/C05853(-1.71400848172985)/C00022(-1.42324709345963)/C04148(1.2949656701273)/C00642(0.91646748310921)	4.2	https://www.kegg.jp/kegg-bin/show_pathway?map=taes00360&multi_query=cpd:C01772+yellow%0d%0acpd:C05607+yellow%0d%0acpd:C03519+yellow%0d%0acpd:C05853+yellow%0d%0acpd:C00022+yellow%0d%0acpd:C04148+purple%0d%0acpd:C00642+purple	Amino acid metabolism	Metabolism	2	5
taes01210	2-Oxocarboxylic acid metabolism	12/167	134/4910	0.0018459	0.0130752	0.00809607	C00078/C00077/C06032/C00956/C00671/C00624/C04411/C00417/C02504/C00311/C00022/C00437	12	C00078(-3.16993524972429)/C00077(-1.82894269220748)/C06032(-2.37037915845652)/C00956(-2.08613668874169)/C00671(-1.73062478678008)/C00624(1.03970522034754)/C04411(-0.712368378294693)/C00417(0.766721516624549)/C02504(-0.773523515602723)/C00311(-1.1039294445872)/C00022(-1.42324709345963)/C00437(-1.34507007243028)	2.63	https://www.kegg.jp/kegg-bin/show_pathway?map=taes01210&multi_query=cpd:C00078+yellow%0d%0acpd:C00077+yellow%0d%0acpd:C06032+yellow%0d%0acpd:C00956+yellow%0d%0acpd:C00671+yellow%0d%0acpd:C00624+purple%0d%0acpd:C04411+yellow%0d%0acpd:C00417+purple%0d%0acpd:C02504+yellow%0d%0acpd:C00311+yellow%0d%0acpd:C00022+yellow%0d%0acpd:C00437+yellow	Global and overview maps	Metabolism	2	10
taes00941	Flavonoid biosynthesis	8/167	74/4910	0.00337099	0.0220411	0.0136478	C10434/C09826/C09099/C00509/C08650/C01460/C00774/C02906	8	C10434(1.51774455509936)/C09826(1.64763149327188)/C09099(0.918830537221742)/C00509(1.7369441479718)/C08650(0.742405300525857)/C01460(1.63879699536153)/C00774(1.11291238898695)/C02906(1.14228181915888)	3.18	https://www.kegg.jp/kegg-bin/show_pathway?map=taes00941&multi_query=cpd:C10434+purple%0d%0acpd:C09826+purple%0d%0acpd:C09099+purple%0d%0acpd:C00509+purple%0d%0acpd:C08650+purple%0d%0acpd:C01460+purple%0d%0acpd:C00774+purple%0d%0acpd:C02906+purple	Biosynthesis of other secondary metabolites	Metabolism	8	0
taes00052	Galactose metabolism	6/167	46/4910	0.0042864	0.0260246	0.0161143	C00137/C00243/C00159/C00492/C00118/C01235	6	C00137(-1.63803012796635)/C00243(0.781162930753222)/C00159(-1.07055062192029)/C00492(1.0707661320389)/C00118(0.695046765722103)/C01235(1.12815674685383)	3.83	https://www.kegg.jp/kegg-bin/show_pathway?map=taes00052&multi_query=cpd:C00137+yellow%0d%0acpd:C00243+purple%0d%0acpd:C00159+yellow%0d%0acpd:C00492+purple%0d%0acpd:C00118+purple%0d%0acpd:C01235+purple	Carbohydrate metabolism	Metabolism	4	2
taes00030	Pentose phosphate pathway	5/167	35/4910	0.00608491	0.0344811	0.0213506	C00258/C00672/C00022/C00198/C00118	5	C00258(-1.0948682541788)/C00672(-0.891392302812448)/C00022(-1.42324709345963)/C00198(-0.741365975209795)/C00118(0.695046765722103)	4.2	https://www.kegg.jp/kegg-bin/show_pathway?map=taes00030&multi_query=cpd:C00258+yellow%0d%0acpd:C00672+yellow%0d%0acpd:C00022+yellow%0d%0acpd:C00198+yellow%0d%0acpd:C00118+purple	Carbohydrate metabolism	Metabolism	1	4
taes00310	Lysine degradation	6/167	50/4910	0.00650305	0.0345474	0.0213916	C00431/C03087/C00408/C04076/C03196/C00956	6	C00431(-1.77593571696413)/C03087(-2.47553589653444)/C00408(-1.97801665928837)/C04076(-1.80469637768956)/C03196(-2.35248202185124)/C00956(-2.08613668874169)	3.53	https://www.kegg.jp/kegg-bin/show_pathway?map=taes00310&multi_query=cpd:C00431+yellow%0d%0acpd:C03087+yellow%0d%0acpd:C00408+yellow%0d%0acpd:C04076+yellow%0d%0acpd:C03196+yellow%0d%0acpd:C00956+yellow	Amino acid metabolism	Metabolism	0	6
taes01240	Biosynthesis of cofactors	20/167	328/4910	0.00729331	0.0364666	0.0225799	C00078/C00568/C00430/C00438/C00337/C00632/C00864/C00105/C00253/C00153/C00072/C00311/C00483/C00022/C00003/C00018/C00127/C00118/C00857/C00008	20	C00078(-3.16993524972429)/C00568(-4.70039202230974)/C00430(-1.57600079238061)/C00438(-0.735876085475404)/C00337(-2.30912233062991)/C00632(-1.97376139139381)/C00864(-0.846408319742416)/C00105(1.35238522468674)/C00253(-1.02841016337445)/C00153(-0.780161123208655)/C00072(-0.828537611702619)/C00311(-1.1039294445872)/C00483(-0.883300899771234)/C00022(-1.42324709345963)/C00003(-0.823422403769595)/C0001…	1.79	https://www.kegg.jp/kegg-bin/show_pathway?map=taes01240&multi_query=cpd:C00078+yellow%0d%0acpd:C00568+yellow%0d%0acpd:C00430+yellow%0d%0acpd:C00438+yellow%0d%0acpd:C00337+yellow%0d%0acpd:C00632+yellow%0d%0acpd:C00864+yellow%0d%0acpd:C00105+purple%0d%0acpd:C00253+yellow%0d%0acpd:C00153+yellow%0d%0acpd:C00072+yellow%0d%0acpd:C00311+yellow%0d%0acpd:C00483+yellow%0d%0acpd:C00022+yellow%0d%0acpd:C0000…	Global and overview maps	Metabolism	2	18
taes00330	Arginine and proline metabolism	7/167	72/4910	0.0106583	0.0503311	0.0311648	C00431/C00077/C00334/C00213/C02946/C01035/C00022	7	C00431(-1.77593571696413)/C00077(-1.82894269220748)/C00334(-0.798163063323922)/C00213(-0.710882207760745)/C02946(-1.15663608573417)/C01035(-1.19851669280655)/C00022(-1.42324709345963)	2.86	https://www.kegg.jp/kegg-bin/show_pathway?map=taes00330&multi_query=cpd:C00431+yellow%0d%0acpd:C00077+yellow%0d%0acpd:C00334+yellow%0d%0acpd:C00213+yellow%0d%0acpd:C02946+yellow%0d%0acpd:C01035+yellow%0d%0acpd:C00022+yellow	Amino acid metabolism	Metabolism	0	7
taes00053	Ascorbate and aldarate metabolism	6/167	57/4910	0.0122212	0.0546738	0.0338538	C00137/C01620/C00818/C00879/C00072/C00022	6	C00137(-1.63803012796635)/C01620(-0.879988952896439)/C00818(-0.815168857896888)/C00879(-0.803158189489366)/C00072(-0.828537611702619)/C00022(-1.42324709345963)	3.09	https://www.kegg.jp/kegg-bin/show_pathway?map=taes00053&multi_query=cpd:C00137+yellow%0d%0acpd:C01620+yellow%0d%0acpd:C00818+yellow%0d%0acpd:C00879+yellow%0d%0acpd:C00072+yellow%0d%0acpd:C00022+yellow	Carbohydrate metabolism	Metabolism	0	6
taes00250	Alanine, aspartate and glutamate metabolism	4/167	28/4910	0.0139684	0.0593657	0.0367589	C00438/C00334/C00022/C01042	4	C00438(-0.735876085475404)/C00334(-0.798163063323922)/C00022(-1.42324709345963)/C01042(-1.77116642757112)	4.2	https://www.kegg.jp/kegg-bin/show_pathway?map=taes00250&multi_query=cpd:C00438+yellow%0d%0acpd:C00334+yellow%0d%0acpd:C00022+yellow%0d%0acpd:C01042+yellow	Amino acid metabolism	Metabolism	0	4
taes00750	Vitamin B6 metabolism	4/167	29/4910	0.0157836	0.0615657	0.0381212	C00847/C00018/C00118/C00534	4	C00847(-1.53717138185701)/C00018(-0.751731298792966)/C00118(0.695046765722103)/C00534(-1.06071990870028)	4.06	https://www.kegg.jp/kegg-bin/show_pathway?map=taes00750&multi_query=cpd:C00847+yellow%0d%0acpd:C00018+yellow%0d%0acpd:C00118+purple%0d%0acpd:C00534+yellow	Metabolism of cofactors and vitamins	Metabolism	1	3
taes00592	alpha-Linolenic acid metabolism	5/167	44/4910	0.0159347	0.0615657	0.0381212	C21924/C16308/C16316/C01226/C16326	5	C21924(-1.00361610919859)/C16308(1.4880667391524)/C16316(-0.648501012442732)/C01226(-0.811251278339418)/C16326(-0.902766200653178)	3.34	https://www.kegg.jp/kegg-bin/show_pathway?map=taes00592&multi_query=cpd:C21924+yellow%0d%0acpd:C16308+purple%0d%0acpd:C16316+yellow%0d%0acpd:C01226+yellow%0d%0acpd:C16326+yellow	Lipid metabolism	Metabolism	1	4
taes00770	Pantothenate and CoA biosynthesis	4/167	30/4910	0.0177406	0.0655632	0.0405964	C00864/C02642/C00022/C00106	4	C00864(-0.846408319742416)/C02642(-2.03885354680891)/C00022(-1.42324709345963)/C00106(-0.699374485890755)	3.92	https://www.kegg.jp/kegg-bin/show_pathway?map=taes00770&multi_query=cpd:C00864+yellow%0d%0acpd:C02642+yellow%0d%0acpd:C00022+yellow%0d%0acpd:C00106+yellow	Metabolism of cofactors and vitamins	Metabolism	0	4
taes00730	Thiamine metabolism	4/167	31/4910	0.0198425	0.0702754	0.0435142	C00022/C00003/C00018/C00118	4	C00022(-1.42324709345963)/C00003(-0.823422403769595)/C00018(-0.751731298792966)/C00118(0.695046765722103)	3.79	https://www.kegg.jp/kegg-bin/show_pathway?map=taes00730&multi_query=cpd:C00022+yellow%0d%0acpd:C00003+yellow%0d%0acpd:C00018+yellow%0d%0acpd:C00118+purple	Metabolism of cofactors and vitamins	Metabolism	1	3
taes00410	beta-Alanine metabolism	4/167	32/4910	0.0220918	0.0751121	0.046509	C00334/C00864/C02642/C00106	4	C00334(-0.798163063323922)/C00864(-0.846408319742416)/C02642(-2.03885354680891)/C00106(-0.699374485890755)	3.68	https://www.kegg.jp/kegg-bin/show_pathway?map=taes00410&multi_query=cpd:C00334+yellow%0d%0acpd:C00864+yellow%0d%0acpd:C02642+yellow%0d%0acpd:C00106+yellow	Metabolism of other amino acids	Metabolism	0	4
taes00270	Cysteine and methionine metabolism	6/167	66/4910	0.0238502	0.077972	0.0482799	C00170/C00263/C01234/C02989/C00022/C01005	6	C00170(-1.35181188746797)/C00263(-1.31590495316957)/C01234(-1.80548900830623)/C02989(-0.856640971063653)/C00022(-1.42324709345963)/C01005(-1.47996383516664)	2.67	https://www.kegg.jp/kegg-bin/show_pathway?map=taes00270&multi_query=cpd:C00170+yellow%0d%0acpd:C00263+yellow%0d%0acpd:C01234+yellow%0d%0acpd:C02989+yellow%0d%0acpd:C00022+yellow%0d%0acpd:C01005+yellow	Amino acid metabolism	Metabolism	0	6
taes00944	Flavone and flavonol biosynthesis	5/167	51/4910	0.0285279	0.0871857	0.0539849	C04443/C04608/C01460/C05625/C03951	5	C04443(-1.55709114705188)/C04608(0.902609070080545)/C01460(1.63879699536153)/C05625(1.25172628367812)/C03951(0.892229221241207)	2.88	https://www.kegg.jp/kegg-bin/show_pathway?map=taes00944&multi_query=cpd:C04443+yellow%0d%0acpd:C04608+purple%0d%0acpd:C01460+purple%0d%0acpd:C05625+purple%0d%0acpd:C03951+purple	Biosynthesis of other secondary metabolites	Metabolism	4	1
taes00020	Citrate cycle (TCA cycle)	3/167	20/4910	0.0287907	0.0871857	0.0539849	C00417/C00311/C00022	3	C00417(0.766721516624549)/C00311(-1.1039294445872)/C00022(-1.42324709345963)	4.41	https://www.kegg.jp/kegg-bin/show_pathway?map=taes00020&multi_query=cpd:C00417+purple%0d%0acpd:C00311+yellow%0d%0acpd:C00022+yellow	Carbohydrate metabolism	Metabolism	1	2
taes00300	Lysine biosynthesis	4/167	35/4910	0.0297457	0.0871857	0.0539849	C04076/C00263/C00956/C00666	4	C04076(-1.80469637768956)/C00263(-1.31590495316957)/C00956(-2.08613668874169)/C00666(-2.23012610709098)	3.36	https://www.kegg.jp/kegg-bin/show_pathway?map=taes00300&multi_query=cpd:C04076+yellow%0d%0acpd:C00263+yellow%0d%0acpd:C00956+yellow%0d%0acpd:C00666+yellow	Amino acid metabolism	Metabolism	0	4
taes00960	Tropane, piperidine and pyridine alkaloid biosynthesis	6/167	71/4910	0.0327568	0.092811	0.0574681	C00408/C04076/C05607/C00253/C01479/C01746	6	C00408(-1.97801665928837)/C04076(-1.80469637768956)/C05607(-2.76427633935117)/C00253(-1.02841016337445)/C01479(-1.69866705236236)/C01746(-0.754962041777434)	2.48	https://www.kegg.jp/kegg-bin/show_pathway?map=taes00960&multi_query=cpd:C00408+yellow%0d%0acpd:C04076+yellow%0d%0acpd:C05607+yellow%0d%0acpd:C00253+yellow%0d%0acpd:C01479+yellow%0d%0acpd:C01746+yellow	Biosynthesis of other secondary metabolites	Metabolism	0	6
taes00480	Glutathione metabolism	4/167	38/4910	0.0387892	0.106358	0.0658561	C01879/C00077/C00072/C00127	4	C01879(-2.82615955330625)/C00077(-1.82894269220748)/C00072(-0.828537611702619)/C00127(-1.30818768593809)	3.09	https://www.kegg.jp/kegg-bin/show_pathway?map=taes00480&multi_query=cpd:C01879+yellow%0d%0acpd:C00077+yellow%0d%0acpd:C00072+yellow%0d%0acpd:C00127+yellow	Metabolism of other amino acids	Metabolism	0	4
taes00220	Arginine biosynthesis	3/167	23/4910	0.0415416	0.107001	0.0662546	C00077/C00624/C00437	3	C00077(-1.82894269220748)/C00624(1.03970522034754)/C00437(-1.34507007243028)	3.83	https://www.kegg.jp/kegg-bin/show_pathway?map=taes00220&multi_query=cpd:C00077+yellow%0d%0acpd:C00624+purple%0d%0acpd:C00437+yellow	Amino acid metabolism	Metabolism	1	2
taes00710	Carbon fixation in photosynthetic organisms	3/167	23/4910	0.0415416	0.107001	0.0662546	C02076/C00022/C00118	3	C02076(3.11637579708047)/C00022(-1.42324709345963)/C00118(0.695046765722103)	3.83	https://www.kegg.jp/kegg-bin/show_pathway?map=taes00710&multi_query=cpd:C02076+purple%0d%0acpd:C00022+yellow%0d%0acpd:C00118+purple	Energy metabolism	Metabolism	2	1
taes00940	Phenylpropanoid biosynthesis	5/167	58/4910	0.0461155	0.115289	0.0713862	C01494/C00811/C10434/C10945/C00761	5	C01494(-2.06495731073056)/C00811(-1.76989071180796)/C10434(1.51774455509936)/C10945(-1.78016519301014)/C00761(1.52605294031127)	2.53	https://www.kegg.jp/kegg-bin/show_pathway?map=taes00940&multi_query=cpd:C01494+yellow%0d%0acpd:C00811+yellow%0d%0acpd:C10434+purple%0d%0acpd:C10945+yellow%0d%0acpd:C00761+purple	Biosynthesis of other secondary metabolites	Metabolism	2	3
taes00350	Tyrosine metabolism	6/167	78/4910	0.0484848	0.117749	0.0729095	C00811/C05587/C00483/C00022/C05584/C00642	6	C00811(-1.76989071180796)/C05587(-2.00754953944003)/C00483(-0.883300899771234)/C00022(-1.42324709345963)/C05584(-0.660641946778219)/C00642(0.91646748310921)	2.26	https://www.kegg.jp/kegg-bin/show_pathway?map=taes00350&multi_query=cpd:C00811+yellow%0d%0acpd:C05587+yellow%0d%0acpd:C00483+yellow%0d%0acpd:C00022+yellow%0d%0acpd:C05584+yellow%0d%0acpd:C00642+purple	Amino acid metabolism	Metabolism	1	5
taes00630	Glyoxylate and dicarboxylate metabolism	5/167	62/4910	0.0585303	0.138196	0.0855705	C00258/C00417/C00311/C00022/C03618	5	C00258(-1.0948682541788)/C00417(0.766721516624549)/C00311(-1.1039294445872)/C00022(-1.42324709345963)/C03618(0.770044352121649)	2.37	https://www.kegg.jp/kegg-bin/show_pathway?map=taes00630&multi_query=cpd:C00258+yellow%0d%0acpd:C00417+purple%0d%0acpd:C00311+yellow%0d%0acpd:C00022+yellow%0d%0acpd:C03618+purple	Carbohydrate metabolism	Metabolism	2	3
taes00470	D-Amino acid metabolism	5/167	67/4910	0.0764863	0.175712	0.1088	C00431/C00077/C00188/C00666/C00022	5	C00431(-1.77593571696413)/C00077(-1.82894269220748)/C00188(-1.34953059805626)/C00666(-2.23012610709098)/C00022(-1.42324709345963)	2.19	https://www.kegg.jp/kegg-bin/show_pathway?map=taes00470&multi_query=cpd:C00431+yellow%0d%0acpd:C00077+yellow%0d%0acpd:C00188+yellow%0d%0acpd:C00666+yellow%0d%0acpd:C00022+yellow	Metabolism of other amino acids	Metabolism	0	5
taes01200	Carbon metabolism	7/167	114/4910	0.092242	0.203671	0.126112	C00258/C00311/C00022/C00198/C00118/C03618/C01005	7	C00258(-1.0948682541788)/C00311(-1.1039294445872)/C00022(-1.42324709345963)/C00198(-0.741365975209795)/C00118(0.695046765722103)/C03618(0.770044352121649)/C01005(-1.47996383516664)	1.81	https://www.kegg.jp/kegg-bin/show_pathway?map=taes01200&multi_query=cpd:C00258+yellow%0d%0acpd:C00311+yellow%0d%0acpd:C00022+yellow%0d%0acpd:C00198+yellow%0d%0acpd:C00118+purple%0d%0acpd:C03618+purple%0d%0acpd:C01005+yellow	Global and overview maps	Metabolism	2	5
taes00620	Pyruvate metabolism	3/167	32/4910	0.0934491	0.203671	0.126112	C05994/C02504/C00022	3	C05994(-0.715463109768484)/C02504(-0.773523515602723)/C00022(-1.42324709345963)	2.76	https://www.kegg.jp/kegg-bin/show_pathway?map=taes00620&multi_query=cpd:C05994+yellow%0d%0acpd:C02504+yellow%0d%0acpd:C00022+yellow	Carbohydrate metabolism	Metabolism	0	3
taes00190	Oxidative phosphorylation	2/167	16/4910	0.10107	0.214774	0.132987	C00003/C00008	2	C00003(-0.823422403769595)/C00008(-1.19641776327179)	3.68	https://www.kegg.jp/kegg-bin/show_pathway?map=taes00190&multi_query=cpd:C00003+yellow%0d%0acpd:C00008+yellow	Energy metabolism	Metabolism	0	2

## Sheet: Table S5
Table S5 24 DAMs in the phenylpropane and flavonoid biosynthesis pathways in oat seedlings under Na2SeO3 treatments																				Significance of metabolites under different treatments													Significance of metabolites under the same treatment
Name	CK-1	CK-2	CK-3	CK-4	AVERAGE	STEDV	T0.02-1	T0.02-2	T0.02-3	T0.02-4	AVERAGE	STEDV	T0.1-1	T0.1-2	T0.1-3	T0.1-4	AVERAGE	STEDV	CK-1	p-Coumaric acid	3.50945e+06	efg	Isorhamnetin	2916.93	c	4-Ethyl-2-methoxyphenol	2.86438e+06	a	Catechin	27930.3	b			CK		T0.02		T0.1
p-Coumaric acid	3.50945e+06	3.04748e+06	3.08611e+06	2.99075e+06	3.15845e+06	237258	3.06493e+06	3.41066e+06	3.21109e+06	3.27621e+06	3.24072e+06	143666	1.14441e+07	1.12683e+07	1.04717e+07	1.1023e+07	1.10518e+07	423540	CK-2		3.04748e+06	efg		4376.23	c		2.52196e+06	a		24729.6	b	1	Isorhamnetin	2916.93	e	13127	fg	354442	c
Caffeyl-aldehyde	5.17833e+06	6.83271e+06	6.19115e+06	6.37111e+06	6.14333e+06	697766	5.51635e+06	7.01441e+06	5.77839e+06	5.60045e+06	5.9774e+06	699916	2.12469e+07	2.01585e+07	1.93658e+07	2.135e+07	2.05303e+07	945119	CK-3		3.08611e+06	efg		5105.98	c		2.16627e+06	a		39964.1	b	1		4376.23	e	26985.4	fg	366121	c
Ferulic acid	2.55417e+06	1.95791e+06	2.21783e+06	1.93279e+06	2.16567e+06	289280	3.45491e+06	4.05917e+06	3.85111e+06	3.75903e+06	3.78106e+06	251071	1.51016e+07	1.61355e+07	1.57007e+07	1.63452e+07	1.58208e+07	549445	CK-4		2.99075e+06	efg		2917.97	c		2.09525e+06	a		38230.7	b	1		5105.98	e	13859.2	fg	387996	c
Sinapic acid	980920	957596	1.1232e+06	1.0079e+06	1.0174e+06	73462.6	1.5782e+06	1.64825e+06	1.61032e+06	1.50456e+06	1.58533e+06	60986.4	1.86343e+06	1.87221e+06	1.77666e+06	1.81162e+06	1.83098e+06	45009.7	T0.02-1		3.06493e+06	ef		13127	b		2.44527e+06	a		31099.4	ab	1		2917.97	e	21877.7	fg	388001	c
Coniferin	6.95337e+06	6.37102e+06	7.53561e+06	6.06414e+06	6.73104e+06	650929	1.02157e+07	1.97282e+07	1.74235e+07	1.74333e+07	1.62002e+07	4.13433e+06	5.52729e+06	5.62351e+06	5.87846e+06	5.47126e+06	5.62513e+06	180208	T0.02-2		3.41066e+06	ef		26985.4	b		2.0428e+06	a		39095.1	ab	2	Sophoricoside	481349	c	640349	c	111590	f
Caffeoylshikimic acid	40844.9	67096.5	75852.6	83873.6	66916.9	18683	278600	296106	293912	294649	290817	8195.44	94817.9	118881	94813.6	97737.3	101562	11627.4	T0.02-3		3.21109e+06	ef		13859.2	b		2.12117e+06	a		54048.9	ab	2		533140	c	624292	c	108670	f
Isorhamnetin	2916.93	4376.23	5105.98	2917.97	3829.28	1094.23	13127	26985.4	13859.2	21877.7	18962.3	6657.37	354442	366121	387996	388001	374140	16697.5	T0.02-4		3.27621e+06	ef		21877.7	b		1.98808e+06	a		61851.5	ab	2		520732	c	571059	c	156805	f
Sophoricoside	481349	533140	520732	493025	507062	23979.9	640349	624292	571059	634512	617553	31698.5	111590	108670	156805	151700	132191	25587.1	T0.1-1		1.14441e+07	c		354442	a		1.61579e+06	b		75533.6	a	2		493025	c	634512	c	151700	f
Pinobanksin	129823	127634	117422	118145	123256	6389.02	198377	176495	153888	191090	179962	19619.9	57616.3	60536.4	60543.2	51054.1	57437.5	4473.19	T0.1-2		1.12683e+07	c		366121	a		1.45465e+06	b		33058.6	a	3	Pinobanksin	129823	de	198377	e	57616.3	g
Diosmetin	428849	449997	464582	414272	439425	22280	479170	522201	547003	470423	504699	36159.3	188165	178682	188169	234844	197465	25317.4	T0.1-3		1.04717e+07	c		387996	a		1.47686e+06	b		75719.2	a	3		127634	de	176495	e	60536.4	g
Naringenin	76582.5	73664.5	81690.7	91166.5	80776	7680.23	88980.1	110131	120340	81679.4	100283	18010.3	35740.1	33550	26985.6	24065.3	30085.2	5472.06	T0.1-4		1.1023e+07	c		388001	a		1.64276e+06	b		61961.5	a	3		117422	de	153888	e	60543.2	g
3-O-Methylquercetin	591467	1.20194e+06	669861	1.20413e+06	916850	332006	668412	650267	620651	1.04476e+06	746023	200129	2.11271e+06	2.18944e+06	2.19018e+06	2.28866e+06	2.19525e+06	72104.7	CK-1	Caffeyl-aldehyde	5.17833e+06	d	Sophoricoside	481349	b	Astilbin	24070	b	Isoliquiritigenin	34854.4	a	3		118145	de	191090	e	51054.1	g
4-Ethyl-2-methoxyphenol	2.86438e+06	2.52196e+06	2.16627e+06	2.09525e+06	2.41196e+06	354706	2.44527e+06	2.0428e+06	2.12117e+06	1.98808e+06	2.14933e+06	204716	1.61579e+06	1.45465e+06	1.47686e+06	1.64276e+06	1.54751e+06	95476.2	CK-2		6.83271e+06	d		533140	b		17506.1	b		55667.1	a	4	Diosmetin	428849	c	479170	d	188165	e
Astilbin	24070	17506.1	21883.3	51053.4	28628.2	15197.2	24800	41573.2	38656.6	47409.2	38109.8	9590.35	49593.3	67830.2	63453.9	61266.7	60536	7788.77	CK-3		6.19115e+06	d		520732	b		21883.3	b		52074.8	a	4		449997	c	522201	d	178682	e
Isoscutellarein	12909.7	19064.6	14812.4	29144	18982.7	7246.4	17028.4	15006.6	27564	12113.8	17928.2	6733.07	5297.31	6630.09	4544.66	7521.43	5998.37	1332.11	CK-4		6.37111e+06	d		493025	b		51053.4	b		37588.8	a	4		464582	c	547003	d	188169	e
Dihydromyricetin	257462	153877	102108	119611	158264	69539.1	86421.5	103196	49594.9	110130	87335.6	27057.6	14587.4	16778.8	58711.4	68189.4	39566.8	27862.9	T0.02-1		5.51635e+06	d		640349	a		24800	b		49633.2	a	4		414272	c	470423	d	234844	e
Phloretin	32090	23333.5	21152.8	11668.8	22061.3	8386.95	21147.7	18233.8	11668.3	21513.6	18140.8	4557.77	7293.92	13126.7	4376.23	8753.49	8387.6	3646.03	T0.02-2		7.01441e+06	d		624292	a		41573.2	b		56173.1	a	5	Naringenin	76582.5	de	88980.1	ef	35740.1	gh
Vitexin	15150.9	7574.47	15905.4	21205.3	14959	5611.91	23478.6	15148.2	26508.8	17422.2	20639.4	5260.38	3788.05	9848	6818.03	6057.17	6627.82	2503.04	T0.02-3		5.77839e+06	d		571059	a		38656.6	b		45402.2	a	5		73664.5	de	110131	ef	33550	gh
Catechin	27930.3	24729.6	39964.1	38230.7	32713.7	7519.61	31099.4	39095.1	54048.9	61851.5	46523.7	13960.2	75533.6	33058.6	75719.2	61961.5	61568.2	20068.5	T0.02-4		5.60045e+06	d		634512	a		47409.2	b		59128	a	5		81690.7	de	120340	ef	26985.6	gh
Isoliquiritigenin	34854.4	55667.1	52074.8	37588.8	45046.3	10355.2	49633.2	56173.1	45402.2	59128	52584.1	6218.03	30472.4	36599.2	30263.8	28391.5	31431.7	3569.77	T0.1-1		2.12469e+07	a		111590	c		49593.3	a		30472.4	b	5		91166.5	de	81679.4	ef	24065.3	gh
Isoquercitrin	30632.6	12571.3	14599.9	16777	18645.2	8174.01	7805.28	18256	18232.8	8732.73	13256.7	5771.73	6560.79	8001.12	6566.9	3597.16	6181.49	1851.33	T0.1-2		2.01585e+07	a		108670	c		67830.2	a		36599.2	b	6	3-O-Methylquercetin	591467	b	668412	b	2.11271e+06	a
Cosmosiin	544072	498139	546270	517822	526576	22944.1	546275	486468	556477	499592	522203	34362.9	272040	246515	259650	339140	279336	41208.9	T0.1-3		1.93658e+07	a		156805	c		63453.9	a		30263.8	b	6		1.20194e+06	b	650267	b	2.18944e+06	a
Rutin	13860.7	7297.1	2918.52	2189.81	6566.53	5360.42	8753.77	5836.49	10213.2	11673	9119.13	2491.9	2188.77	4376.99	2917.97	5834.42	3829.53	1616.82	T0.1-4		2.135e+07	a		151700	c		61266.7	a		28391.5	b	6		669861	b	620651	b	2.19018e+06	a
Luteoloside	10605	10606.6	20451	9087.15	12687.4	5225	24235.3	21201.5	20824.8	36351.8	25653.3	7293.89	9847.98	15144.8	14387.6	15905.7	13821.5	2720.57	CK-1	Ferulic acid	2.55417e+06	fgh	Pinobanksin	129823	b	Isoscutellarein	12909.7	a	Isoquercitrin	30632.6	a	6		1.20413e+06	b	1.04476e+06	b	2.28866e+06	a
																			CK-2		1.95791e+06	fgh		127634	b		19064.6	a		12571.3	a	7	4-Ethyl-2-methoxyphenol	2.86438e+06	a	2.44527e+06	a	1.61579e+06	b
																			CK-3		2.21783e+06	fgh		117422	b		14812.4	a		14599.9	a	7		2.52196e+06	a	2.0428e+06	a	1.45465e+06	b
																			CK-4		1.93279e+06	fgh		118145	b		29144	a		16777	a	7		2.16627e+06	a	2.12117e+06	a	1.47686e+06	b
																			T0.02-1		3.45491e+06	e		198377	a		17028.4	a		7805.28	ab	7		2.09525e+06	a	1.98808e+06	a	1.64276e+06	b
																			T0.02-2		4.05917e+06	e		176495	a		15006.6	a		18256	ab	8	Astilbin	24070	de	24800	fg	49593.3	g
																			T0.02-3		3.85111e+06	e		153888	a		27564	a		18232.8	ab	8		17506.1	de	41573.2	fg	67830.2	g
																			T0.02-4		3.75903e+06	e		191090	a		12113.8	a		8732.73	ab	8		21883.3	de	38656.6	fg	63453.9	g
																			T0.1-1		1.51016e+07	b		57616.3	c		5297.31	b		6560.79	b	8		51053.4	de	47409.2	fg	61266.7	g
																			T0.1-2		1.61355e+07	b		60536.4	c		6630.09	b		8001.12	b	9	Isoscutellarein	12909.7	de	17028.4	fg	5297.31	h
																			T0.1-3		1.57007e+07	b		60543.2	c		4544.66	b		6566.9	b	9		19064.6	de	15006.6	fg	6630.09	h
																			T0.1-4		1.63452e+07	b		51054.1	c		7521.43	b		3597.16	b	9		14812.4	de	27564	fg	4544.66	h
																			CK-1	Sinapic acid	980920	hij	Diosmetin	428849	b	Dihydromyricetin	257462	a	Cosmosiin	544072	a	9		29144	de	12113.8	fg	7521.43	h
																			CK-2		957596	hij		449997	b		153877	a		498139	a	10	Dihydromyricetin	257462	d	86421.5	fg	14587.4	gh
																			CK-3		1.1232e+06	hij		464582	b		102108	a		546270	a	10		153877	d	103196	fg	16778.8	gh
																			CK-4		1.0079e+06	hij		414272	b		119611	a		517822	a	10		102108	d	49594.9	fg	58711.4	gh
																			T0.02-1		1.5782e+06	hi		479170	a		86421.5	ab		546275	a	10		119611	d	110130	fg	68189.4	gh
																			T0.02-2		1.64825e+06	hi		522201	a		103196	ab		486468	a	11	Phloretin	32090	de	21147.7	fg	7293.92	h
																			T0.02-3		1.61032e+06	hi		547003	a		49594.9	ab		556477	a	11		23333.5	de	18233.8	fg	13126.7	h
																			T0.02-4		1.50456e+06	hi		470423	a		110130	ab		499592	a	11		21152.8	de	11668.3	fg	4376.23	h
																			T0.1-1		1.86343e+06	gh		188165	c		14587.4	b		272040	b	11		11668.8	de	21513.6	fg	8753.49	h
																			T0.1-2		1.87221e+06	gh		178682	c		16778.8	b		246515	b	12	Vitexin	15150.9	de	23478.6	fg	3788.05	h
																			T0.1-3		1.77666e+06	gh		188169	c		58711.4	b		259650	b	12		7574.47	de	15148.2	fg	9848	h
																			T0.1-4		1.81162e+06	gh		234844	c		68189.4	b		339140	b	12		15905.4	de	26508.8	fg	6818.03	h
																			CK-1	Coniferin	6.95337e+06	d	Naringenin	76582.5	b	Phloretin	32090	a	Rutin	13860.7	a	12		21205.3	de	17422.2	fg	6057.17	h
																			CK-2		6.37102e+06	d		73664.5	b		23333.5	a		7297.1	a	13	Catechin	27930.3	de	31099.4	fg	75533.6	g
																			CK-3		7.53561e+06	d		81690.7	b		21152.8	a		2918.52	a	13		24729.6	de	39095.1	fg	33058.6	g
																			CK-4		6.06414e+06	d		91166.5	b		11668.8	a		2189.81	a	13		39964.1	de	54048.9	fg	75719.2	g
																			T0.02-1		1.02157e+07	b		88980.1	a		21147.7	a		8753.77	a	13		38230.7	de	61851.5	fg	61961.5	g
																			T0.02-2		1.97282e+07	b		110131	a		18233.8	a		5836.49	a	14	Isoliquiritigenin	34854.4	de	49633.2	fg	30472.4	gh
																			T0.02-3		1.74235e+07	b		120340	a		11668.3	a		10213.2	a	14		55667.1	de	56173.1	fg	36599.2	gh
																			T0.02-4		1.74333e+07	b		81679.4	a		21513.6	a		11673	a	14		52074.8	de	45402.2	fg	30263.8	gh
																			T0.1-1		5.52729e+06	d		35740.1	c		7293.92	b		2188.77	a	14		37588.8	de	59128	fg	28391.5	gh
																			T0.1-2		5.62351e+06	d		33550	c		13126.7	b		4376.99	a	15	Isoquercitrin	30632.6	de	7805.28	fg	6560.79	h
																			T0.1-3		5.87846e+06	d		26985.6	c		4376.23	b		2917.97	a	15		12571.3	de	18256	fg	8001.12	h
																			T0.1-4		5.47126e+06	d		24065.3	c		8753.49	b		5834.42	a	15		14599.9	de	18232.8	fg	6566.9	h
																			CK-1	Caffeoylshikimic acid	40844.9	j	3-O-Methylquercetin	591467	b	Vitexin	15150.9	a	Luteoloside	10605	a	15		16777	de	8732.73	fg	3597.16	h
																			CK-2		67096.5	j		1.20194e+06	b		7574.47	a		10606.6	a	16	Cosmosiin	544072	c	546275	d	272040	d
																			CK-3		75852.6	j		669861	b		15905.4	a		20451	a	16		498139	c	486468	d	246515	d
																			CK-4		83873.6	j		1.20413e+06	b		21205.3	a		9087.15	a	16		546270	c	556477	d	259650	d
																			T0.02-1		278600	ij		668412	b		23478.6	a		24235.3	b	16		517822	c	499592	d	339140	d
																			T0.02-2		296106	ij		650267	b		15148.2	a		21201.5	b	17	Rutin	13860.7	e	8753.77	g	2188.77	h
																			T0.02-3		293912	ij		620651	b		26508.8	a		20824.8	b	17		7297.1	e	5836.49	g	4376.99	h
																			T0.02-4		294649	ij		1.04476e+06	b		17422.2	a		36351.8	b	17		2918.52	e	10213.2	g	2917.97	h
																			T0.1-1		94817.9	j		2.11271e+06	a		3788.05	b		9847.98	b	17		2189.81	e	11673	g	5834.42	h
																			T0.1-2		118881	j		2.18944e+06	a		9848	b		15144.8	b	18	Luteoloside	10605	de	24235.3	fg	9847.98	h
																			T0.1-3		94813.6	j		2.19018e+06	a		6818.03	b		14387.6	b	18		10606.6	de	21201.5	fg	15144.8	h
																			T0.1-4		97737.3	j		2.28866e+06	a		6057.17	b		15905.7	b	18		20451	de	20824.8	fg	14387.6	h
																																18		9087.15	de	36351.8	fg	15905.7	h

## Sheet: Table S6
Table S6 Statistical analysis of the transcript data in oat seedlings under Na2SeO3 treatments
Sample	Reads No.	Clean Reads No.	Clean Data (bp)	Q30 (bp)	Q20 (%)	Q30 (%)
CK-1	51141814	50416878	7587317511	7472800037	98.89	96.77
CK-2	49577448	48946142	7373483695	7255575598	98.95	96.92
CK-3	83586986	82466668	12418476659	12229370010	98.94	96.89
T0.02-1	72122694	71052364	10709269286	10539388990	98.89	96.78
T0.02-2	51011686	50406308	7595044834	7491389431	99.06	97.26
T0.02-3	54570248	53812662	8109144771	8002943418	99.01	97.12
T0.1-1	50698486	49666690	7460004122	7366009174	98.7	96.22
T0.1-2	50555930	49763072	7483430936	7372561199	98.81	96.58
T0.1-3	49921562	49181364	7395490726	7285643321	98.84	96.65

## Sheet: TableS7
Table S7 Potential candidate 42 DEGs involved in phenylpropane and flavonoid biosynthesis																		Significance of differential genes under different treatments																			Significance of differential genes under the same treatment
name	geneID	CK-1	CK-2	CK-3	AVERAGE	STDEV	T0.02-1	T0.02-2	T0.02-3	AVERAGE	STDEV	T0.1-1	T0.1-2	T0.1-3	AVERAGE	STDEV	CK-1	PAL1	1.3289	c	C4H1	12.8188	c	CCR1	10.1391	b	CAD4	28.8454	a	HCT2	31.2079	b	F3'5'H2	0	b			CK		T0.02		T0.1
PAL1	AVESA.00001b.r3.3Dg0001761	1.3289	1.601	1.4633	1.4644	0.136054	19.5618	20.3293	19.781	19.8907	0.395361	72.2139	64.777	74.1668	70.3859	4.95462	CK-2		1.601	c		12.6252	c		12.5518	b		24.643	a		31.8011	b		0	b	1	PAL1	1.3289	uvw	19.5618	h	72.2139	d
PAL2	AVESA.00001b.r3.3Ag0002206	1.7622	1.8291	1.50893	1.70008	0.168882	28.3374	30.4061	31.6913	30.1449	1.69217	66.9085	69.7068	68.862	68.4924	1.43532	CK-3		1.4633	c		13.2992	c		11.1277	b		30.4786	a		34.2174	b		0	b	1		1.601	uvw	20.3293	h	64.777	d
PAL3	AVESA.00001b.r3.6Dg0001044	44.6986	44.1697	43.8008	44.2231	0.451283	96.1954	72.5565	86.7037	85.1519	11.8956	119.15	125.465	128.658	124.424	4.83889	T0.02-1		19.5618	b		55.363	a		7.0019	c		19.506	a		45.4068	a		0	ab	1		1.4633	uvw	19.781	h	74.1668	d
PAL4	AVESA.00001b.r3.6Ag0001381	8.39348	8.02224	8.79886	8.40486	0.38843	7.49167	13.3677	10.894	10.5845	2.95021	28.1802	26.5378	29.8269	28.1816	1.64451	T0.02-2		20.3293	b		74.1382	a		8.13855	c		50.7525	a		51.2759	a		0.0859908	ab	2	PAL2	1.7622	uvw	28.3374	g	66.9085	d
PAL5	AVESA.00001b.r3.2Cg0000515	0.24544	0.813623	0.499755	0.519606	0.284611	2.37295	2.07823	1.6434	2.03153	0.367007	0.878133	1.21926	2.02987	1.37575	0.591599	T0.02-3		19.781	b		64.2578	a		8.60459	c		35.8754	a		49.5441	a		0	ab	2		1.8291	uvw	30.4061	g	69.7068	d
PAL6	AVESA.00001b.r3.6Cg0003392	0.831649	0.822032	0.567778	0.740486	0.149647	0.912157	0.780663	0.96779	0.88687	0.0960924	2.59154	2.35674	2.7223	2.55686	0.185233	T0.1-1		72.2139	a		52.0584	b		20.4516	a		6.03176	b		27.3599	c		0.30474	a	2		1.50893	uvw	31.6913	g	68.862	d
PAL7	AVESA.00001b.r3.6Dg0001043	12.621	12.367	13.5865	12.8582	0.643409	10.4304	17.91	13.2617	13.8674	3.77639	37.5236	38.5289	37.7748	37.9425	0.523195	T0.1-2		64.777	a		50.2986	b		23.5776	a		4.9877	b		28.4147	c		0.0915127	a	3	PAL3	44.6986	c	96.1954	c	119.15	a
C4H1	AVESA.00001b.r3.6Ag0002254	12.8188	12.6252	13.2992	12.9144	0.347022	55.363	74.1382	64.2578	64.5863	9.39192	52.0584	50.2986	51.8857	51.4142	0.970032	T0.1-3		74.1668	a		51.8857	b		19.8178	a		8.22173	b		27.2988	c		0.0935883	a	3		44.1697	c	72.5565	c	125.465	a
C4H2	AVESA.00001b.r3.2Dg0002520	27.3433	24.1286	27.559	26.3436	1.9213	91.0739	108.484	96.441	98.6662	8.91558	53.5742	49.2903	53.7961	52.2202	2.53977	CK-1	PAL2	1.7622	c	C4H2	27.3433	c	CCR2	13.7836	a	POD1	6.55015	c	CHS1	4.97775	a	ANS1	0.812234	a	3		43.8008	c	86.7037	c	128.658	a
C4H3	AVESA.00001b.r3.2Cg0000547	37.7002	37.6933	36.1734	37.1889	0.879513	113.809	111.75	110.927	112.162	1.4846	46.5446	45.064	46.89	46.1662	0.970053	CK-2		1.8291	c		24.1286	c		15.2905	a		6.8962	c		4.64934	a		0.208903	a	4	PAL4	8.39348	pq	7.49167	hijk	28.1802	hi
4CL1	AVESA.00001b.r3.6Cg0001902	10.0527	9.46817	9.62803	9.71629	0.302076	40.8809	21.87	28.5078	30.4196	9.64859	19.8898	18.6239	19.355	19.2896	0.635451	CK-3		1.50893	c		27.559	c		16.3536	a		7.18129	c		4.89439	a		0.761948	a	4		8.02224	pq	13.3677	hijk	26.5378	hi
4CL2	AVESA.00001b.r3.7Dg0002589	15.2272	12.8824	13.6002	13.9033	1.20142	19.8821	15.5673	18.3086	17.9193	2.18355	9.29883	8.75711	9.01505	9.02366	0.270963	T0.02-1		28.3374	b		91.0739	a		2.56272	b		16.3783	a		1.88462	a		0.701142	ab	4		8.79886	pq	10.894	hijk	29.8269	hi
4CL3	AVESA.00001b.r3.5Cg0000504	2.48066	2.27109	2.61356	2.4551	0.172657	14.0663	16.9876	14.8367	15.2968	1.51405	29.8802	28.5138	32.4758	30.2899	2.01256	T0.02-2		30.4061	b		108.484	a		4.939	b		13.0152	a		4.52201	a		0.255072	ab	5	PAL5	0.24544	w	2.37295	kl	0.878133	rstu
4CL4	AVESA.00001b.r3.7Dg0000945	9.45571	9.4089	8.60314	9.15592	0.479288	41.2441	42.362	42.1773	41.9278	0.599245	77.9992	72.7118	79.2823	76.6644	3.48268	T0.02-3		31.6913	b		96.441	a		4.04524	b		13.2817	a		4.5051	a		0.582699	ab	5		0.813623	w	2.07823	kl	1.21926	rstu
CCR1	AVESA.00001b.r3.1Dg0001046	10.1391	12.5518	11.1277	11.2729	1.21285	7.0019	8.13855	8.60459	7.91502	0.824395	20.4516	23.5776	19.8178	21.2823	2.01288	T0.1-1		66.9085	a		53.5742	b		4.81829	b		10.0907	b		0.340162	c		0	b	5		0.499755	w	1.6434	kl	2.02987	rstu
CCR2	AVESA.00001b.r3.5Dg0002314	13.7836	15.2905	16.3536	15.1426	1.29139	2.56272	4.939	4.04524	3.84899	1.20024	4.81829	4.25217	4.67074	4.5804	0.29367	T0.1-2		69.7068	a		49.2903	b		4.25217	b		9.30472	b		0.340499	c		0.0301613	b	6	PAL6	0.831649	vw	0.912157	kl	2.59154	qrst
CCR3	AVESA.00001b.r3.7Dg0003278	20.9009	18.7614	19.5084	19.7236	1.08587	32.4605	51.8864	41.2742	41.8737	9.72679	13.8937	13.3647	14.4144	13.8909	0.524851	T0.1-3		68.862	a		53.7961	b		4.67074	b		9.09967	b		0.394652	c		0.123382	b	6		0.822032	vw	0.780663	kl	2.35674	qrst
CCR4	AVESA.00001b.r3.1Cg0001779	6.3883	6.50577	5.69576	6.19661	0.437707	5.12463	5.54792	6.71665	5.7964	0.824584	16.3042	15.4649	13.6715	15.1469	1.34486	CK-1	PAL3	44.6986	c	C4H3	37.7002	c	CCR3	20.9009	b	POD2	17.284	a	CHS2	0.0416828	c	ANS2	1.44144	a	6		0.567778	vw	0.96779	kl	2.7223	qrst
CAD1	AVESA.00001b.r3.5Ag0002395	62.8075	53.6376	61.2834	59.2428	4.91372	41.1972	95.3099	75.6188	70.7086	27.3885	8.16475	7.3832	6.94499	7.49764	0.617879	CK-2		44.1697	c		37.6933	c		18.7614	b		17.3891	a		0.0214412	c		0.65908	a	7	PAL7	12.621	lm	10.4304	hij	37.5236	g
CAD2	AVESA.00001b.r3.7Cg0002014	80.4031	79.7512	74.605	78.2531	3.17609	30.5405	53.8588	45.7176	43.3723	11.8347	2.18679	1.85434	2.01047	2.0172	0.166327	CK-3		43.8008	c		36.1734	c		19.5084	b		16.6259	a		0	c		0.994644	a	7		12.367	lm	17.91	hij	38.5289	g
CAD3	AVESA.00001b.r3.5Cg0002000	43.5148	44.5554	42.8692	43.6465	0.850769	24.813	58.2727	44.2436	42.4431	16.8024	2.99429	2.31931	3.53962	2.95107	0.611304	T0.02-1		96.1954	b		113.809	a		32.4605	a		6.30047	b		0.546922	b		1.60376	a	7		13.5865	lm	13.2617	hij	37.7748	g
CAD4	AVESA.00001b.r3.5Cg0001999	28.8454	24.643	30.4786	27.989	3.01057	19.506	50.7525	35.8754	35.378	15.6292	6.03176	4.9877	8.22173	6.41373	1.6505	T0.02-2		72.5565	b		111.75	a		51.8864	a		5.05759	b		1.97513	b		1.25182	a	8	C4H1	12.8188	lm	55.363	d	52.0584	e
POD1	AVESA.00001b.r3.3Dg0002018	6.55015	6.8962	7.18129	6.87588	0.316061	16.3783	13.0152	13.2817	14.2251	1.8695	10.0907	9.30472	9.09967	9.49838	0.523145	T0.02-3		86.7037	b		110.927	a		41.2742	a		6.39781	b		2.32159	b		2.14479	a	8		12.6252	lm	74.1382	d	50.2986	e
POD2	AVESA.00001b.r3.5Ag0001862	17.284	17.3891	16.6259	17.0997	0.413628	6.30047	5.05759	6.39781	5.91862	0.747265	3.31732	3.08271	3.07154	3.15719	0.138788	T0.1-1		119.15	a		46.5446	b		13.8937	b		3.31732	c		12.188	a		0	b	8		13.2992	lm	64.2578	d	51.8857	e
POD3	AVESA.00001b.r3.1Cg0000303	14.5974	16.0338	15.0657	15.2323	0.732524	17.7468	23.3611	18.8972	20.0017	2.96565	82.0667	81.0232	81.6772	81.589	0.527293	T0.1-2		125.465	a		45.064	b		13.3647	b		3.08271	c		13.1969	a		0	b	9	C4H2	27.3433	h	91.0739	b	53.5742	e
POD4	AVESA.00001b.r3.3Ag0000234	11.2219	10.0779	10.276	10.5253	0.611396	8.91995	7.02658	6.69875	7.54843	1.19903	47.9779	46.6932	49.774	48.1484	1.54746	T0.1-3		128.658	a		46.89	b		14.4144	b		3.07154	c		11.6346	a		0	b	9		24.1286	h	108.484	b	49.2903	e
CCOAOMT	AVESA.00001b.r3.7Ag0000855	27.617	25.8375	31.7664	28.407	3.04239	41.5055	52.4083	48.6871	47.5336	5.54213	23.2514	21.9026	23.4154	22.8565	0.830113	CK-1	PAL4	8.39348	b	4CL1	10.0527	b	CCR4	6.3883	b	POD3	14.5974	c	CHI1	5.47463	a	FNS1	0.375651	a	9		27.559	h	96.441	b	53.7961	e
HCT1	AVESA.00001b.r3.7Ag0000958	0.0658016	0.169239	0.180877	0.138639	0.0633469	1.9767	0.771463	2.10282	1.617	0.734962	1.36698	1.67621	0.944577	1.32926	0.367274	CK-2		8.02224	b		9.46817	b		6.50577	b		16.0338	c		5.17242	a		0.161026	a	10	C4H3	37.7002	e	113.809	a	46.5446	f
HCT2	AVESA.00001b.r3.6Cg0003159	31.2079	31.8011	34.2174	32.4088	1.59413	45.4068	51.2759	49.5441	48.7423	3.01558	27.3599	28.4147	27.2988	27.6912	0.627365	CK-3		8.79886	b		9.62803	b		5.69576	b		15.0657	c		4.06078	a		0.554543	a	10		37.6933	e	111.75	a	45.064	f
CHS1	AVESA.00001b.r3.4Dg0000037	4.97775	4.64934	4.89439	4.84049	0.170709	1.88462	4.52201	4.5051	3.63724	1.51784	0.340162	0.340499	0.394652	0.358438	0.0313629	T0.02-1		7.49167	b		40.8809	a		5.12463	b		17.7468	b		0.655831	b		0.79987	a	10		36.1734	e	110.927	a	46.89	f
CHS2	AVESA.00001b.r3.5Dg0003496	0.0416828	0.0214412	0	0.0210413	0.0208443	0.546922	1.97513	2.32159	1.61455	0.940677	12.188	13.1969	11.6346	12.3398	0.792104	T0.02-2		13.3677	b		21.87	a		5.54792	b		23.3611	b		1.69195	b		0.152922	a	11	4CL1	10.0527	nop	40.8809	g	19.8898	k
CHI1	AVESA.00001b.r3.5Cg0001454	5.47463	5.17242	4.06078	4.90261	0.74454	0.655831	1.69195	2.04026	1.46268	0.72013	0.116053	0	0.178204	0.0980854	0.0904503	T0.02-3		10.894	b		28.5078	a		6.71665	b		18.8972	b		2.04026	b		0.314408	a	11		9.46817	nop	21.87	g	18.6239	k
CHI2	AVESA.00001b.r3.4Ag0001928	2.10262	3.46102	2.53207	2.69857	0.694336	1.65947	2.34775	2.46834	2.15852	0.436375	0.312004	0.624626	0.191638	0.376089	0.223495	T0.1-1		28.1802	a		19.8898	ab		16.3042	a		82.0667	a		0.116053	c		0.0975485	a	11		9.62803	nop	28.5078	g	19.355	k
CHI3	AVESA.00001b.r3.5Ag0001917	5.67905	5.5382	5.42038	5.54588	0.129506	1.67496	4.91271	1.56639	2.71802	1.90143	1.35183	0.184524	0	0.512119	0.733044	T0.1-2		26.5378	a		18.6239	ab		15.4649	a		81.0232	a		0	c		0	a	12	4CL2	15.2272	kl	19.8821	hi	9.29883	n
F3'5'H1	AVESA.00001b.r3.5Ag0000840	0.0801761	0	0.146927	0.0757009	0.0735654	0	0.0671423	0.0313738	0.0328387	0.0335951	0	0	0	0	0	T0.1-3		29.8269	a		19.355	ab		13.6715	a		81.6772	a		0.178204	c		0	a	12		12.8824	kl	15.5673	hi	8.75711	n
F3'5'H2	AVESA.00001b.r3.4Cg0002899	0	0	0	0	0	0	0.0859908	0	0.0286636	0.0496468	0.30474	0.0915127	0.0935883	0.16328	0.122512	CK-1	PAL5	0.24544	b	4CL2	15.2272	b	CAD1	62.8075	a	POD4	11.2219	b	CHI2	2.10262	a	FNS2	0.339886	a	12		13.6002	kl	18.3086	hi	9.01505	n
ANS1	AVESA.00001b.r3.7Dg0002972	0.812234	0.208903	0.761948	0.594362	0.334763	0.701142	0.255072	0.582699	0.512971	0.231065	0	0.0301613	0.123382	0.051181	0.0643205	CK-2		0.813623	b		12.8824	b		53.6376	a		10.0779	b		3.46102	a		0.349669	a	13	4CL3	2.48066	uv	14.0663	hij	29.8802	h
ANS2	AVESA.00001b.r3.7Dg0002596	1.44144	0.65908	0.994644	1.03172	0.392498	1.60376	1.25182	2.14479	1.66679	0.449808	0	0	0	0	0	CK-3		0.499755	b		13.6002	b		61.2834	a		10.276	b		2.53207	a		0.583312	a	13		2.27109	uv	16.9876	hij	28.5138	h
FNS1	AVESA.00001b.r3.3Ag0000182	0.375651	0.161026	0.554543	0.36374	0.197029	0.79987	0.152922	0.314408	0.4224	0.336723	0.0975485	0	0	0.0325162	0.0563196	T0.02-1		2.37295	a		19.8821	a		41.1972	a		8.91995	c		1.65947	a		0.50297	a	13		2.61356	uv	14.8367	hij	32.4758	h
FNS2	AVESA.00001b.r3.6Ag0003109	0.339886	0.349669	0.583312	0.424289	0.137804	0.50297	0.363697	0.960563	0.609077	0.31226	0	0	0	0	0	T0.02-2		2.07823	a		15.5673	a		95.3099	a		7.02658	c		2.34775	a		0.363697	a	14	4CL4	9.45571	op	41.2441	ef	77.9992	c
FLS1	AVESA.00001b.r3.5Cg0003044	38.8144	41.9136	38.2494	39.6591	1.97276	2.41157	3.56866	2.74869	2.90964	0.595099	6.21225	6.17668	7.38379	6.59091	0.686891	T0.02-3		1.6434	a		18.3086	a		75.6188	a		6.69875	c		2.46834	a		0.960563	a	14		9.4089	op	42.362	ef	72.7118	c
FLS2	AVESA.00001b.r3.7Dg0003235	9.23368	9.22178	8.9728	9.14275	0.147303	7.26853	4.06809	6.10755	5.81472	1.62019	1.22142	0.901942	0.696924	0.940095	0.264322	T0.1-1		0.878133	ab		9.29883	c		8.16475	b		47.9779	a		0.312004	c		0	b	14		8.60314	op	42.1773	ef	79.2823	c
																	T0.1-2		1.21926	ab		8.75711	c		7.3832	b		46.6932	a		0.624626	c		0	b	15	CCR1	10.1391	mn	7.0019	ijkl	20.4516	jk
																	T0.1-3		2.02987	ab		9.01505	c		6.94499	b		49.774	a		0.191638	c		0	b	15		12.5518	mn	8.13855	ijkl	23.5776	jk
																	CK-1	PAL6	0.831649	b	4CL3	2.48066	c	CAD2	80.4031	a	CCOAOMT	27.617	b	CHI3	5.67905	a	FLS1	38.8144	a	15		11.1277	mn	8.60459	ijkl	19.8178	jk
																	CK-2		0.822032	b		2.27109	c		79.7512	a		25.8375	b		5.5382	a		41.9136	a	16	CCR2	13.7836	k	2.56272	kl	4.81829	pq
																	CK-3		0.567778	b		2.61356	c		74.605	a		31.7664	b		5.42038	a		38.2494	a	16		15.2905	k	4.939	kl	4.25217	pq
																	T0.02-1		0.912157	b		14.0663	b		30.5405	b		41.5055	a		1.67496	b		2.41157	c	16		16.3536	k	4.04524	kl	4.67074	pq
																	T0.02-2		0.780663	b		16.9876	b		53.8588	b		52.4083	a		4.91271	b		3.56866	c	17	CCR3	20.9009	i	32.4605	ef	13.8937	lm
																	T0.02-3		0.96779	b		14.8367	b		45.7176	b		48.6871	a		1.56639	b		2.74869	c	17		18.7614	i	51.8864	ef	13.3647	lm
																	T0.1-1		2.59154	a		29.8802	a		2.18679	c		23.2514	b		1.35183	b		6.21225	b	17		19.5084	i	41.2742	ef	14.4144	lm
																	T0.1-2		2.35674	a		28.5138	a		1.85434	c		21.9026	b		0.184524	b		6.17668	b	18	CCR4	6.3883	rs	5.12463	jkl	16.3042	l
																	T0.1-3		2.7223	a		32.4758	a		2.01047	c		23.4154	b		0	b		7.38379	b	18		6.50577	rs	5.54792	jkl	15.4649	l
																	CK-1	PAL7	12.621	b	4CL4	9.45571	c	CAD3	43.5148	a	HCT1	0.0658016	b	F3'5'H1	0.0801761	a	FLS2	9.23368	a	18		5.69576	rs	6.71665	jkl	13.6715	l
																	CK-2		12.367	b		9.4089	c		44.5554	a		0.169239	b		0	a		9.22178	a	19	CAD1	62.8075	b	41.1972	d	8.16475	no
																	CK-3		13.5865	b		8.60314	c		42.8692	a		0.180877	b		0.146927	a		8.9728	a	19		53.6376	b	95.3099	d	7.3832	no
																	T0.02-1		10.4304	b		41.2441	b		24.813	a		1.9767	a		0	a		7.26853	b	19		61.2834	b	75.6188	d	6.94499	no
																	T0.02-2		17.91	b		42.362	b		58.2727	a		0.771463	a		0.0671423	a		4.06809	b	20	CAD2	80.4031	a	30.5405	ef	2.18679	rstu
																	T0.02-3		13.2617	b		42.1773	b		44.2436	a		2.10282	a		0.0313738	a		6.10755	b	20		79.7512	a	53.8588	ef	1.85434	rstu
																	T0.1-1		37.5236	a		77.9992	a		2.99429	b		1.36698	a		0	a		1.22142	c	20		74.605	a	45.7176	ef	2.01047	rstu
																	T0.1-2		38.5289	a		72.7118	a		2.31931	b		1.67621	a		0	a		0.901942	c	21	CAD3	43.5148	c	24.813	ef	2.99429	qrs
																	T0.1-3		37.7748	a		79.2823	a		3.53962	b		0.944577	a		0	a		0.696924	c	21		44.5554	c	58.2727	ef	2.31931	qrs
																																				21		42.8692	c	44.2436	ef	3.53962	qrs
																																				22	CAD4	28.8454	gh	19.506	fg	6.03176	op
																																				22		24.643	gh	50.7525	fg	4.9877	op
																																				22		30.4786	gh	35.8754	fg	8.22173	op
																																				23	POD1	6.55015	qr	16.3783	hij	10.0907	n
																																				23		6.8962	qr	13.0152	hij	9.30472	n
																																				23		7.18129	qr	13.2817	hij	9.09967	n
																																				24	POD2	17.284	j	6.30047	jkl	3.31732	qr
																																				24		17.3891	j	5.05759	jkl	3.08271	qr
																																				24		16.6259	j	6.39781	jkl	3.07154	qr
																																				25	POD3	14.5974	jk	17.7468	h	82.0667	b
																																				25		16.0338	jk	23.3611	h	81.0232	b
																																				25		15.0657	jk	18.8972	h	81.6772	b
																																				26	POD4	11.2219	no	8.91995	jkl	47.9779	f
																																				26		10.0779	no	7.02658	jkl	46.6932	f
																																				26		10.276	no	6.69875	jkl	49.774	f
																																				27	CCOAOMT	27.617	g	41.5055	e	23.2514	j
																																				27		25.8375	g	52.4083	e	21.9026	j
																																				27		31.7664	g	48.6871	e	23.4154	j
																																				28	HCT1	0.0658016	w	1.9767	kl	1.36698	rstu
																																				28		0.169239	w	0.771463	kl	1.67621	rstu
																																				28		0.180877	w	2.10282	kl	0.944577	rstu
																																				29	HCT2	31.2079	f	45.4068	e	27.3599	i
																																				29		31.8011	f	51.2759	e	28.4147	i
																																				29		34.2174	f	49.5441	e	27.2988	i
																																				30	CHS1	4.97775	t	1.88462	kl	0.340162	u
																																				30		4.64934	t	4.52201	kl	0.340499	u
																																				30		4.89439	t	4.5051	kl	0.394652	u
																																				31	CHS2	0.0416828		0.546922	kl	12.188	m
																																				31		0.0214412		1.97513	kl	13.1969	m
																																				31		0		2.32159	kl	11.6346	m
																																				32	CHI1	5.47463	t	0.655831	kl	0.116053	u
																																				32		5.17242	t	1.69195	kl	0	u
																																				32		4.06078	t	2.04026	kl	0.178204	u
																																				33	CHI2	2.10262	u	1.65947	kl	0.312004	u
																																				33		3.46102	u	2.34775	kl	0.624626	u
																																				33		2.53207	u	2.46834	kl	0.191638	u
																																				34	CHI3	5.67905	rs	1.67496	kl	1.35183	tu
																																				34		5.5382	rs	4.91271	kl	0.184524	tu
																																				34		5.42038	rs	1.56639	kl	0	tu
																																				35	F3'5'H1	0.0801761	w	0	l	0	u
																																				35		0	w	0.0671423	l	0	u
																																				35		0.146927	w	0.0313738	l	0	u
																																				36	F3'5'H2	0	w	0	l	0.30474	u
																																				36		0	w	0.0859908	l	0.0915127	u
																																				36		0	w	0	l	0.0935883	u
																																				37	ANS1	0.812234	vw	0.701142	l	0	u
																																				37		0.208903	vw	0.255072	l	0.0301613	u
																																				37		0.761948	vw	0.582699	l	0.123382	u
																																				38	ANS2	1.44144	uvw	1.60376	kl	0	u
																																				38		0.65908	uvw	1.25182	kl	0	u
																																				38		0.994644	uvw	2.14479	kl	0	u
																																				39	FNS1	0.375651	w	0.79987	l	0.0975485	u
																																				39		0.161026	w	0.152922	l	0	u
																																				39		0.554543	w	0.314408	l	0	u
																																				40	FNS2	0.339886	w	0.50297	kl	0	u
																																				40		0.349669	w	0.363697	kl	0	u
																																				40		0.583312	w	0.960563	kl	0	u
																																				41	FLS1	38.8144	d	2.41157	kl	6.21225	op
																																				41		41.9136	d	3.56866	kl	6.17668	op
																																				41		38.2494	d	2.74869	kl	7.38379	op
																																				42	FLS2	9.23368	op	7.26853	jkl	1.22142	stu
																																				42		9.22178	op	4.06809	jkl	0.901942	stu
																																				42		8.9728	op	6.10755	jkl	0.696924	stu

## Sheet: Table S8
Table S8 The information of primers used in the qRT-PCR expriment
Gene name	Primer Sequence (5’–3’) (Forward/Reverse)	Product length(bp)
PAL1	F:CGTCAAGAATGGTGGAGGA	156
	R:ATGACCCAGTCGCTGCTCT
PAL2	F:CAGTGACTGGGTCATGAACAGC	139
	R:AGGCTCCTGCGTTGAGGAA
PAL3	F:GCGGAGTTCGAGCAGAACGT	121
	R:TACAGGGTAGGAGCGGCAGT
PAL4	F:ATGGACAACACCCGTCTCGC	102
	R:AGGTTGGAGGTGAGCCCGTT
PAL5	F:CAGAGGGAGCTCATCCGATTC	154
	R:ATGGTCTCAAGGATCTCGAAGC
PAL6	F:AAGCCCAAGCAGGACAGGT	117
	R:GGTTGTCGTTCGGAGTTGA
PAL7	F:GGACAACACCCGTCGCCATT	98
	R:AGGTTGGAGGTGAGCCCGTT
C4H1	F:AACGCCGAGCGAAGCATA	119
	R:CATCCTCTTGGTCTTGAGATTGGT
C4H2	F:GACGACCCGCTCTTCAACA	181
	R:GGTCTTGGACGAAGTGCCT
4CL1	F:AGCCGTCGTAGGAGTGAGATGA	113
	R:ACCTCCTTGGAGACGAATTGC
4CL2	F:AAGGGCGTCATGCTCACCCA	137
	R:CGAGTTGAGCGAGTAGATGTGGAA
4CL3	F:GACGGAGACAACCCGAACCT	91
	R:AGCAGGATGGAGCAGCGAGT
4CL4	F:CTTCCCAAGGGCGTGACTGT	148
	R:GCAGGATGGAGTGCAGAGTAGAC
CCR1	F:ACCCCTTCGACTACCAGCATC	114
	R:CGGACCTCCACCTCAACCAT
CCR4	F:ACGAGGTCATGGTTGAGGGAG	114
	R:TTCCATACGACGGCGGTGAC
CAD2	F:TTGGCGTGGTGCTTGTCG	101
	R:GCCCGTACTAAAGGTGGATGTTG
CAD3	F:AAGGGGAGGCTCCTGGACAA	145
	R:TTGGGGACGCTGAACATCG
CAD4	F:GGGAGGCTCCTGGACAAACA	142
	R:TTGGGGACGCTGAACATCG
POD4	F:ACATTGTCCGCCGTGTCATC	116
	R:CGAGCAAAAGCGAACCGTC
POD5	F:GAGACCCTCTGGAAGGAAGTT	110
	R:AGGCGTGTTGACGATGCTG
POD6	F:TGCTGGACAACGCCTACTAC	148
	R:ATCATGGCCGACGAACTT
CCoAOMT	F:CCAGATCCCCACCAATTTACC	127
	R:GGCAGCCCGATTCTCGTAGT
HCT2	F:CGAGTCTTGCTTCGTATCCCA	152
	R:GCTTGTCCACGCTGAAAGTTGTC
CHS1	F:GACTGGAACTCCGTCTTCTGGG	95
	R:CGCATCCGCTCTTTGTTCAG
CHS2	F:CTTCCGAGTCACCAAGAGCG	80
	R:TCCGAATCATCGTCCCGTC
CHI1	F:CGGAGATGATCCAGAGGTG	81
	R:CGAAATGATGAGCGAGGC
F3'5'H1	F:CGACGAGTCCAACAGCTACAAG	158
	R:TGATGAGCCCGTCAAACTGG
ANS2	F:AGACCTCCCGAGATGAAGACAA	165
	R:CGCCGTTGGTGAGGATGAA
